# Supplementary material for: Tetra­kis(5,7-dimethyl­quinolin-8-olato-κ2 N,O)zirconium(IV) dimethyl­form­amide disolvate
Source: Acta Crystallogr Sect E Struct Rep Online. 2012 Oct 13;68(Pt 11):m1344–5. doi: 10.1107/S1600536812042092 (PMC3515106; doi:10.1107/S1600536812042092)
Supplement: Supplementary file 1 [file e-68-m1344-sup1.cif]

##############################################################################
#                                                                            #
# This CIF contains the data in a paper accepted for publication in          #
# Acta Crystallographica Section E. It conforms to the requirements of       #
# Notes for Authors for Acta Crystallographica Section E, and has been       #
# peer reviewed under the auspices of the IUCr Commission on Journals.       #
#                                                                            #
# Full details of the Crystallographic Information File format               #
# are given in the paper "The Crystallographic Information File (CIF):       #
# a New Standard Archive File for Crystallography" by S. R. Hall, F. H.      #
# Allen and I. D. Brown [Acta Cryst. (1991), A47, 655-685].                  #
#                                                                            #
# The current version of the core CIF dictionary is obtainable from          #
# ftp://ftp.iucr.org/pub/cif_core.dic.                                       #
#                                                                            #
# Software is freely available for graphical display of the structure(s)     #
# in this CIF. For information consult the CIF software page                 #
# http://www.iucr.org/resources/cif/software.                                #
#                                                                            #
# This file may be used for bona fide research purposes within the           #
# scientific community so long as proper attribution is given to the journal # 
# article from which it was obtained.                                        #
#                                                                            #
##############################################################################
data_global
_audit_creation_method     'WinGX routine CIF_UPDATE'
_audit_conform_dict_name     cif_core.dic
_audit_conform_dict_version     2.4
_journal_data_validation_number     ?
_journal_date_recd_electronic     2012-09-20
_journal_date_accepted     2012-10-08
_journal_name_full     'Acta Crystallographica, Section E'
_journal_year     2012
_journal_volume     68
_journal_issue     11
_journal_page_first     m1344
_journal_page_last     m1345
_journal_paper_category     QM
_journal_paper_doi     10.1107/S1600536812042092
_journal_coeditor_code     LH5537
_publ_contact_author_name     'Steyn, M.'
_publ_contact_author_address
;
Department of Chemistry
University of the Free State
PO Box 339
Bloemfontein 9300
South Africa
;
_publ_contact_author_email     steynm@ufs.ac.za
_publ_contact_author_fax     '+27-51-401 6384'
_publ_contact_author_phone     '+27-51-444 7035'
_publ_section_title
;
Tetrakis(5,7-dimethylquinolin-8-olato-\k^2^<i>N</i>,<i>O</i>)zirconium(IV)
dimethylformamide disolvate
;
loop_
    _publ_author_name
    _publ_author_address
    'Steyn, Maryke'
;
Department of Chemistry
University of the Free State
PO Box 339
Bloemfontein 9300
South Africa
;
    'Visser, Hendrik G.'
;
Department of Chemistry
University of the Free State
PO Box 339
Bloemfontein 9300
South Africa
;
    'Roodt, Andreas'
;
Department of Chemistry
University of the Free State
PO Box 339
Bloemfontein 9300
South Africa
;
data_I
_audit_creation_method     'WinGX routine CIF_UPDATE'
_chemical_name_systematic
;
Tetrakis(5,7-dimethylquinolin-8-olato-\k^2^<i>N</i>,<i>O</i>)zirconium(IV)
dimethylformamide disolvate
;
_chemical_formula_moiety     'C44 H40 N4 O4 Zr, 2(C3 H7 N O)'
_chemical_formula_sum     'C50 H54 N6 O6 Zr'
_chemical_formula_iupac     '[Zr (C11 H10 N O)4] , 2C3 H7 N O'
_chemical_formula_weight     926.21
_symmetry_cell_setting     orthorhombic
_symmetry_space_group_name_H-M     'P n a 21'
_symmetry_space_group_name_Hall     ' P 2c -2n'
loop_
    _symmetry_equiv_pos_as_xyz
    'x, y, z'
    '-x, -y, z+1/2'
    '-x+1/2, y+1/2, z+1/2'
    'x+1/2, -y+1/2, z'
_cell_length_a     15.572(5)
_cell_length_b     18.706(5)
_cell_length_c     15.853(5)
_cell_angle_alpha     90.000
_cell_angle_beta     90.000
_cell_angle_gamma     90.000
_cell_volume     4618(2)
_cell_formula_units_Z     4
_cell_measurement_reflns_used     9914
_cell_measurement_theta_min     2.57
_cell_measurement_theta_max     24.63
_cell_measurement_temperature     100(2)
_exptl_crystal_description     cuboid
_exptl_crystal_colour     red
_exptl_crystal_size_max     0.257
_exptl_crystal_size_mid     0.136
_exptl_crystal_size_min     0.129
_exptl_crystal_density_diffrn     1.332
_exptl_crystal_density_method     'not measured'
_exptl_crystal_F_000     1936
_exptl_absorpt_coefficient_mu     0.294
_exptl_absorpt_correction_type     multi-scan
_exptl_absorpt_process_details
;
(SADABS; Bruker, 2004)
;
_exptl_absorpt_correction_T_min     0.9276
_exptl_absorpt_correction_T_max     0.9629
_exptl_special_details     ?
_diffrn_ambient_temperature     100(2)
_diffrn_radiation_type     'MoK\a'
_diffrn_radiation_wavelength     0.71073
_diffrn_radiation_source     'sealed tube'
_diffrn_radiation_monochromator     'graphite'
_diffrn_measurement_device_type     'Bruker APEXII CCD'
_diffrn_measurement_method     '\f and \w scans'
_diffrn_reflns_number     61276
_diffrn_reflns_av_R_equivalents     0.0641
_diffrn_reflns_theta_min     2.13
_diffrn_reflns_theta_max     28
_diffrn_reflns_theta_full     28
_diffrn_measured_fraction_theta_max     0.998
_diffrn_measured_fraction_theta_full     0.998
_diffrn_reflns_limit_h_min     -20
_diffrn_reflns_limit_h_max     20
_diffrn_reflns_limit_k_min     -22
_diffrn_reflns_limit_k_max     24
_diffrn_reflns_limit_l_min     -20
_diffrn_reflns_limit_l_max     20
_refine_special_details
;
Refinement of <i>F</i>^2^ against ALL reflections. The weighted <i>R</i>-factor
<i>wR</i> and goodness of fit <i>S</i> are based on <i>F</i>^2^, conventional
<i>R</i>-factors <i>R</i> are based on <i>F</i>, with <i>F</i> set to zero for
negative <i>F</i>^2^. The threshold expression of <i>F</i>^2^ >
2\s(<i>F</i>^2^) is used only for calculating <i>R</i>-factors(gt) <i>etc</i>.
and is not relevant to the choice of reflections for refinement.
<i>R</i>-factors based on <i>F</i>^2^ are statistically about twice as large
as those based on <i>F</i>, and <i>R</i>- factors based on ALL data will be
even larger.
;
_reflns_number_total     11142
_reflns_number_gt     8497
_reflns_threshold_expression     I>2\s(I)
_refine_ls_structure_factor_coef     Fsqd
_refine_ls_matrix_type     full
_refine_ls_R_factor_all     0.066
_refine_ls_R_factor_gt     0.0411
_refine_ls_wR_factor_ref     0.0985
_refine_ls_goodness_of_fit_ref     1.02
_refine_ls_restrained_S_all     1.03
_refine_ls_number_reflns     11142
_refine_ls_number_parameters     671
_refine_ls_number_restraints     299
_refine_ls_hydrogen_treatment     constr
_refine_ls_weighting_scheme     calc
_refine_ls_weighting_details
         'calc w=1/[\s^2^(Fo^2^)+(0.0485P)^2^+0.3005P] where P=(Fo^2^+2Fc^2^)/3'
_atom_sites_solution_hydrogens     geom
_atom_sites_solution_primary     direct
_atom_sites_solution_secondary     difmap
_refine_ls_shift/su_max     0.002
_refine_ls_shift/su_mean     0
_refine_diff_density_max     0.422
_refine_diff_density_min     -0.394
_refine_ls_extinction_method     none
_refine_ls_abs_structure_details     'Flack (1983),  5375 Friedel pairs'
_refine_ls_abs_structure_Flack     -0.01(3)
loop_
    _atom_type_symbol
    _atom_type_description
    _atom_type_scat_dispersion_real
    _atom_type_scat_dispersion_imag
    _atom_type_scat_source
    C C 0.0033 0.0016 'International Tables Vol C Tables 4.2.6.8 and 6.1.1.4'
    H H 0 0 'International Tables Vol C Tables 4.2.6.8 and 6.1.1.4'
    N N 0.0061 0.0033 'International Tables Vol C Tables 4.2.6.8 and 6.1.1.4'
    O O 0.0106 0.006 'International Tables Vol C Tables 4.2.6.8 and 6.1.1.4'
    Zr Zr -2.9673 0.5597 'International Tables Vol C Tables 4.2.6.8 and 6.1.1.4'
_computing_data_collection     'APEX2 (Bruker, 2005)'
_computing_cell_refinement     'SAINT (Bruker, 2004)'
_computing_data_reduction     'SAINT (Bruker, 2004)'
_computing_structure_solution     'SHELXS97 (Sheldrick, 2008)'
_computing_structure_refinement     'SHELXL97 (Sheldrick, 2008)'
_computing_molecular_graphics     'DIAMOND (Brandenburg & Putz, 2005)'
_computing_publication_material     'WinGX (Farrugia, 1999)'
loop_
    _atom_site_type_symbol
    _atom_site_label
    _atom_site_fract_x
    _atom_site_fract_y
    _atom_site_fract_z
    _atom_site_U_iso_or_equiv
    _atom_site_adp_type
    _atom_site_calc_flag
    _atom_site_refinement_flags
    _atom_site_occupancy
    _atom_site_disorder_assembly
    _atom_site_disorder_group
    Zr Zr01 0.966490(14) 0.144904(13) 0.35471(2) 0.02304(7) Uani d . 1 . .
    N N102 0.96042(15) 0.03648(14) 0.43981(17) 0.0262(6) Uani d . 1 . .
    O O101 0.89103(13) 0.17184(11) 0.46024(13) 0.0297(5) Uani d . 1 . .
    O O104 1.02836(11) 0.19244(11) 0.24980(13) 0.0271(5) Uani d . 1 . .
    N N104 0.87759(15) 0.23775(13) 0.29748(17) 0.0262(6) Uani d . 1 . .
    O O103 0.85773(12) 0.09319(11) 0.30675(14) 0.0279(5) Uani d . 1 . .
    N N101 1.01720(16) 0.25663(13) 0.41574(17) 0.0294(6) Uani d . 1 . .
    N N103 1.01035(15) 0.04558(13) 0.26899(16) 0.0251(6) Uani d . 1 . .
    O O102 1.08748(12) 0.12297(11) 0.40715(14) 0.0271(5) Uani d . 1 . .
    C C116 1.1890(2) 0.04673(17) 0.4780(2) 0.0326(7) Uani d . 1 . .
    C C128 0.79960(18) 0.25709(16) 0.3227(2) 0.0295(7) Uani d . 1 . .
    H H128 0.7761 0.2349 0.3698 0.035 Uiso calc R 1 . .
    C C110 0.8931(2) -0.00201(18) 0.4599(2) 0.0339(8) Uani d . 1 . .
    H H110 0.8392 0.0135 0.4427 0.041 Uiso calc R 1 . .
    C C122 0.95422(19) -0.05997(17) 0.1978(2) 0.0260(7) Uani d . 1 . .
    C C107 0.8621(2) 0.23826(18) 0.5857(2) 0.0352(8) Uani d . 1 . .
    C C125 0.79013(19) -0.00990(18) 0.2458(2) 0.0363(8) Uani d . 1 . .
    C C121 1.03962(19) -0.07799(19) 0.1757(2) 0.0320(8) Uani d . 1 . .
    H H121 1.0504 -0.1193 0.1448 0.038 Uiso calc R 1 . .
    C C118 1.03964(18) 0.01552(17) 0.46759(19) 0.0247(6) Uani d . 1 . .
    C C111 0.8992(2) -0.0659(2) 0.5063(2) 0.0423(9) Uani d . 1 . .
    H H111 0.8502 -0.0922 0.519 0.051 Uiso calc R 1 . .
    C C109 0.97617(19) 0.27293(17) 0.4900(2) 0.0291(7) Uani d . 1 . .
    C C120 1.1060(2) -0.03520(18) 0.1995(2) 0.0352(8) Uani d . 1 . .
    H H120 1.1621 -0.0464 0.1841 0.042 Uiso calc R 1 . .
    C C114 1.1373(2) -0.06654(18) 0.5408(2) 0.0332(8) Uani d . 1 . .
    C C117 1.10771(19) 0.06285(17) 0.4490(2) 0.0278(7) Uani d . 1 . .
    C C129 0.75120(19) 0.30983(17) 0.2808(2) 0.0348(8) Uani d . 1 . .
    H H129 0.6965 0.3216 0.2997 0.042 Uiso calc R 1 . .
    C C119 1.0886(2) 0.02635(18) 0.2479(2) 0.0307(7) Uani d . 1 . .
    H H119 1.1344 0.0545 0.2657 0.037 Uiso calc R 1 . .
    C C134 1.03493(19) 0.27832(19) 0.1369(2) 0.0355(8) Uani d . 1 . .
    C C127 0.94307(19) 0.00394(16) 0.2438(2) 0.0251(7) Uani d . 1 . .
    C C135 0.9944(2) 0.24636(17) 0.2046(2) 0.0270(7) Uani d . 1 . .
    C C131 0.8681(2) 0.32476(19) 0.1829(2) 0.0343(7) Uani d . 1 . .
    C C112 0.9788(2) -0.0889(2) 0.5328(2) 0.0389(9) Uani d . 1 . .
    H H112 0.9837 -0.1313 0.563 0.047 Uiso calc R 1 . .
    C C115 1.2008(2) -0.01833(18) 0.5218(2) 0.0381(8) Uani d . 1 . .
    H H115 1.2562 -0.0294 0.5391 0.046 Uiso calc R 1 . .
    C C101 1.0838(2) 0.29617(16) 0.3917(2) 0.0341(8) Uani d . 1 . .
    H H101 1.1107 0.2859 0.3407 0.041 Uiso calc R 1 . .
    C C113 1.0527(2) -0.04862(17) 0.5143(2) 0.0296(7) Uani d . 1 . .
    C C102 1.1149(2) 0.35297(18) 0.4411(3) 0.0429(9) Uani d . 1 . .
    H H102 1.1621 0.3794 0.4231 0.051 Uiso calc R 1 . .
    C C104 1.0026(2) 0.32912(19) 0.5431(3) 0.0400(9) Uani d . 1 . .
    C C136 0.91150(19) 0.27068(17) 0.2282(2) 0.0294(7) Uani d . 1 . .
    C C14B 1.1235(2) 0.2566(2) 0.1106(2) 0.0412(9) Uani d . 1 . .
    H H14A 1.165 0.2818 0.1441 0.062 Uiso calc R 1 . .
    H H14B 1.1318 0.268 0.0521 0.062 Uiso calc R 1 . .
    H H14C 1.1304 0.2061 0.1187 0.062 Uiso calc R 1 . .
    C C133 0.9898(3) 0.3325(2) 0.0928(3) 0.0465(10) Uani d . 1 . .
    H H133 1.0169 0.3534 0.0467 0.056 Uiso calc R 1 . .
    C C126 0.86090(18) 0.03010(16) 0.2668(2) 0.0272(7) Uani d . 1 . .
    C C12A 1.1540(2) -0.13471(18) 0.5890(2) 0.0427(9) Uani d . 1 . .
    H H12A 1.2146 -0.1402 0.5978 0.064 Uiso calc R 1 . .
    H H12B 1.1327 -0.1747 0.5572 0.064 Uiso calc R 1 . .
    H H12C 1.1252 -0.1327 0.6425 0.064 Uiso calc R 1 . .
    C C124 0.8028(2) -0.07534(18) 0.2024(2) 0.0428(9) Uani d . 1 . .
    H H124 0.7545 -0.1024 0.1897 0.051 Uiso calc R 1 . .
    C C108 0.9078(2) 0.22615(17) 0.5113(2) 0.0302(7) Uani d . 1 . .
    C C103 1.0751(2) 0.36913(19) 0.5161(3) 0.0460(10) Uani d . 1 . .
    H H103 1.0957 0.4064 0.5492 0.055 Uiso calc R 1 . .
    C C13A 0.8899(2) -0.17105(18) 0.1312(3) 0.0425(9) Uani d . 1 . .
    H H13A 0.8342 -0.1914 0.1216 0.064 Uiso calc R 1 . .
    H H13B 0.924 -0.2035 0.164 0.064 Uiso calc R 1 . .
    H H13C 0.9176 -0.1625 0.078 0.064 Uiso calc R 1 . .
    C C106 0.8905(2) 0.2956(2) 0.6375(2) 0.0469(10) Uani d . 1 . .
    H H106 0.8612 0.303 0.6878 0.056 Uiso calc R 1 . .
    C C11B 0.7879(2) 0.1918(2) 0.6073(2) 0.0416(9) Uani d . 1 . .
    H H11A 0.7388 0.206 0.5747 0.062 Uiso calc R 1 . .
    H H11B 0.775 0.1966 0.6663 0.062 Uiso calc R 1 . .
    H H11C 0.8018 0.143 0.595 0.062 Uiso calc R 1 . .
    C C105 0.9568(3) 0.3407(2) 0.6200(3) 0.0506(12) Uani d . 1 . .
    C C13B 0.7013(2) 0.0169(2) 0.2666(3) 0.0574(12) Uani d . 1 . .
    H H13D 0.6854 0.001 0.322 0.086 Uiso calc R 1 . .
    H H13E 0.6611 -0.0014 0.2261 0.086 Uiso calc R 1 . .
    H H13F 0.7008 0.0682 0.2649 0.086 Uiso calc R 1 . .
    C C12B 1.2621(2) 0.09893(19) 0.4674(3) 0.0428(9) Uani d . 1 . .
    H H12D 1.2882 0.092 0.4131 0.064 Uiso calc R 1 . .
    H H12E 1.304 0.091 0.5108 0.064 Uiso calc R 1 . .
    H H12F 1.2406 0.1469 0.4714 0.064 Uiso calc R 1 . .
    C C14A 0.8651(3) 0.4165(3) 0.0639(3) 0.0684(14) Uani d . 1 . .
    H H14D 0.9045 0.4356 0.0231 0.103 Uiso calc R 1 . .
    H H14E 0.848 0.4536 0.1022 0.103 Uiso calc R 1 . .
    H H14F 0.8154 0.398 0.0356 0.103 Uiso calc R 1 . .
    C C130 0.7850(2) 0.34339(18) 0.2126(2) 0.0377(8) Uani d . 1 . .
    H H130 0.7536 0.3787 0.1852 0.045 Uiso calc R 1 . .
    C C123 0.8805(2) -0.10150(17) 0.1781(2) 0.0328(8) Uani d . 1 . .
    C C132 0.9089(3) 0.3563(2) 0.1132(3) 0.0496(10) Uani d . 1 . .
    C C11A 0.9852(3) 0.3981(3) 0.6804(3) 0.0790(17) Uani d . 1 . .
    H H11D 0.976 0.4442 0.6553 0.119 Uiso calc R 1 . .
    H H11E 1.0451 0.3922 0.6929 0.119 Uiso calc R 1 . .
    H H11F 0.9525 0.3946 0.7316 0.119 Uiso calc R 1 . .
    N N201 0.5982(2) 0.0128(2) 0.8446(3) 0.0738(11) Uani d U 1 . .
    C C202 0.5442(3) -0.0454(3) 0.8137(3) 0.0685(13) Uani d U 1 . .
    H H20A 0.5562 -0.0537 0.7551 0.103 Uiso calc R 1 . .
    H H20B 0.4848 -0.0326 0.8202 0.103 Uiso calc R 1 . .
    H H20C 0.5559 -0.088 0.8453 0.103 Uiso calc R 1 . .
    C C203 0.5743(5) 0.0405(5) 0.9247(5) 0.144(3) Uani d U 1 . .
    H H20D 0.6092 0.0813 0.9377 0.216 Uiso calc R 1 . .
    H H20E 0.5824 0.0045 0.9671 0.216 Uiso calc R 1 . .
    H H20F 0.515 0.0545 0.9235 0.216 Uiso calc R 1 . .
    C C201 0.6631(3) 0.0338(3) 0.7986(5) 0.0925(18) Uani d U 1 . .
    H H201 0.696 0.0695 0.8237 0.111 Uiso calc R 1 . .
    O O201 0.6878(2) 0.0165(2) 0.7320(3) 0.0958(13) Uani d U 1 . .
    N N31 0.372(2) 0.2574(12) 0.8644(9) 0.142(6) Uani d PDU 0.342(10) A 1
    C C31A 0.464(2) 0.2579(16) 0.8591(10) 0.141(8) Uani d PDU 0.342(10) A 1
    H H31A 0.485 0.2097 0.8564 0.211 Uiso calc PR 0.342(10) A 1
    H H31B 0.4875 0.2811 0.908 0.211 Uiso calc PR 0.342(10) A 1
    H H31C 0.4815 0.2833 0.8093 0.211 Uiso calc PR 0.342(10) A 1
    C C31B 0.331(2) 0.3202(14) 0.8686(13) 0.158(9) Uani d PDU 0.342(10) A 1
    H H31D 0.3721 0.3585 0.8649 0.237 Uiso calc PR 0.342(10) A 1
    H H31E 0.3009 0.3234 0.9212 0.237 Uiso calc PR 0.342(10) A 1
    H H31F 0.2911 0.3237 0.8228 0.237 Uiso calc PR 0.342(10) A 1
    C C31C 0.3383(19) 0.1890(12) 0.8670(13) 0.151(6) Uani d PDU 0.342(10) A 1
    H H31J 0.2808 0.1767 0.874 0.181 Uiso calc PR 0.342(10) A 1
    O O31 0.4022(14) 0.1459(8) 0.8578(11) 0.169(7) Uani d PDU 0.342(10) A 1
    N N32 0.5527(18) 0.2747(12) 0.8555(18) 0.163(8) Uani d PDU 0.267(7) B 2
    C C32B 0.476(2) 0.3148(16) 0.848(3) 0.171(10) Uani d PDU 0.267(7) B 2
    H H32A 0.489 0.3627 0.8307 0.257 Uiso calc PR 0.267(7) B 2
    H H32B 0.4464 0.3157 0.9011 0.257 Uiso calc PR 0.267(7) B 2
    H H32C 0.4392 0.2929 0.8062 0.257 Uiso calc PR 0.267(7) B 2
    C C32C 0.546(2) 0.2060(11) 0.8783(12) 0.169(10) Uani d PDU 0.267(7) B 2
    H H32D 0.4869 0.1931 0.8826 0.253 Uiso calc PR 0.267(7) B 2
    H H32E 0.5738 0.1992 0.932 0.253 Uiso calc PR 0.267(7) B 2
    H H32F 0.5738 0.1765 0.8368 0.253 Uiso calc PR 0.267(7) B 2
    C C32A 0.6322(19) 0.3019(16) 0.841(2) 0.198(11) Uani d PDU 0.267(7) B 2
    H H32J 0.6379 0.3497 0.8257 0.238 Uiso calc PR 0.267(7) B 2
    O O32 0.6989(19) 0.2633(15) 0.8475(15) 0.237(12) Uani d PDU 0.267(7) B 2
    N N33 0.3685(14) 0.2750(9) 0.8788(12) 0.127(5) Uani d PDU 0.391(9) C 3
    C C33A 0.4579(15) 0.2793(11) 0.8624(16) 0.112(6) Uani d PDU 0.391(9) C 3
    H H33A 0.4857 0.2372 0.8836 0.167 Uiso calc PR 0.391(9) C 3
    H H33B 0.4811 0.3207 0.8899 0.167 Uiso calc PR 0.391(9) C 3
    H H33C 0.4672 0.2829 0.8027 0.167 Uiso calc PR 0.391(9) C 3
    C C33C 0.3514(15) 0.2052(7) 0.9044(9) 0.122(6) Uani d PDU 0.391(9) C 3
    H H33D 0.4044 0.1812 0.9166 0.183 Uiso calc PR 0.391(9) C 3
    H H33E 0.3217 0.1803 0.8603 0.183 Uiso calc PR 0.391(9) C 3
    H H33F 0.3163 0.2061 0.9542 0.183 Uiso calc PR 0.391(9) C 3
    C C33B 0.3106(17) 0.3250(11) 0.8571(17) 0.130(6) Uani d PDU 0.391(9) C 3
    H H33J 0.3285 0.3643 0.8258 0.156 Uiso calc PR 0.391(9) C 3
    O O33 0.2314(12) 0.3201(7) 0.8785(8) 0.142(6) Uani d PDU 0.391(9) C 3
loop_
    _atom_site_aniso_label
    _atom_site_aniso_U_11
    _atom_site_aniso_U_22
    _atom_site_aniso_U_33
    _atom_site_aniso_U_12
    _atom_site_aniso_U_13
    _atom_site_aniso_U_23
    Zr01 0.01669(11) 0.02212(12) 0.03031(13) 0.00031(10) -0.00125(16)
                                                                    -0.00248(17)
    N102 0.0214(13) 0.0287(15) 0.0285(15) 0.0003(11) 0.0024(11) -0.0051(12)
    O101 0.0275(11) 0.0256(11) 0.0360(13) 0.0039(9) 0.0014(9) -0.0050(10)
    O104 0.0177(10) 0.0272(11) 0.0365(12) -0.0001(8) -0.0009(9) -0.0015(10)
    N104 0.0174(11) 0.0264(13) 0.0347(15) 0.0011(10) -0.0020(10) -0.0047(12)
    O103 0.0164(9) 0.0280(11) 0.0393(12) 0.0005(8) -0.0008(9) -0.0068(10)
    N101 0.0253(13) 0.0243(13) 0.0387(16) 0.0033(10) -0.0082(11) -0.0033(12)
    N103 0.0167(12) 0.0252(14) 0.0335(15) 0.0006(10) 0.0018(11) -0.0004(12)
    O102 0.0196(10) 0.0249(11) 0.0370(12) 0.0015(8) -0.0035(9) -0.0004(10)
    C116 0.0258(16) 0.0304(18) 0.0415(19) 0.0009(13) -0.0038(14) 0.0018(15)
    C128 0.0205(14) 0.0276(16) 0.0403(17) 0.0005(12) 0.0012(12) -0.0038(13)
    C110 0.0227(16) 0.042(2) 0.0371(19) 0.0007(14) 0.0033(14) 0.0016(16)
    C122 0.0219(15) 0.0226(16) 0.0334(17) 0.0000(12) -0.0004(13) -0.0030(14)
    C107 0.0315(17) 0.041(2) 0.0326(18) 0.0204(15) -0.0063(14) -0.0057(16)
    C125 0.0208(15) 0.0357(19) 0.052(2) -0.0039(13) 0.0038(14) -0.0126(17)
    C121 0.0267(17) 0.032(2) 0.037(2) 0.0015(14) 0.0043(14) -0.0106(16)
    C118 0.0213(15) 0.0269(16) 0.0258(16) 0.0031(12) 0.0046(13) -0.0007(13)
    C111 0.0301(18) 0.044(2) 0.053(2) -0.0066(16) 0.0078(17) 0.0118(19)
    C109 0.0299(17) 0.0240(17) 0.0334(18) 0.0102(13) -0.0109(14) -0.0072(14)
    C120 0.0206(15) 0.040(2) 0.045(2) 0.0000(14) 0.0039(14) -0.0122(17)
    C114 0.0279(16) 0.0340(19) 0.0377(19) 0.0061(14) -0.0001(14) 0.0048(16)
    C117 0.0276(15) 0.0256(17) 0.0300(16) 0.0041(13) 0.0012(13) -0.0007(14)
    C129 0.0192(15) 0.0328(18) 0.053(2) 0.0029(13) -0.0028(15) -0.0011(17)
    C119 0.0221(15) 0.0333(19) 0.0368(19) -0.0022(13) 0.0018(14) -0.0028(15)
    C134 0.0251(16) 0.044(2) 0.0375(18) -0.0005(15) -0.0014(14) 0.0034(16)
    C127 0.0203(14) 0.0277(17) 0.0274(17) -0.0025(13) 0.0007(12) -0.0033(14)
    C135 0.0213(14) 0.0269(18) 0.0328(17) 0.0000(13) -0.0055(13) -0.0013(14)
    C131 0.0293(16) 0.0392(19) 0.0346(19) 0.0025(14) -0.0048(14) 0.0047(16)
    C112 0.0347(19) 0.034(2) 0.048(2) 0.0044(15) 0.0082(16) 0.0074(17)
    C115 0.0284(16) 0.038(2) 0.048(2) 0.0093(15) -0.0040(15) 0.0039(17)
    C101 0.0267(16) 0.0250(16) 0.050(2) 0.0008(13) -0.0088(14) -0.0022(15)
    C113 0.0319(17) 0.0268(18) 0.0302(18) 0.0027(14) 0.0051(14) -0.0002(15)
    C102 0.0318(17) 0.0267(18) 0.070(3) 0.0012(14) -0.0184(18) -0.0057(18)
    C104 0.0320(17) 0.0313(18) 0.057(2) 0.0131(16) -0.0177(17) -0.0137(18)
    C136 0.0231(15) 0.0304(18) 0.0346(18) -0.0037(13) -0.0023(13) -0.0026(15)
    C14B 0.0279(16) 0.052(2) 0.043(2) 0.0004(15) 0.0011(15) 0.0115(18)
    C133 0.041(2) 0.060(3) 0.039(2) 0.008(2) 0.0059(19) 0.019(2)
    C126 0.0219(14) 0.0234(16) 0.0363(18) -0.0006(12) 0.0017(13) -0.0039(14)
    C12A 0.0377(19) 0.039(2) 0.052(2) 0.0090(16) -0.0012(17) 0.0084(18)
    C124 0.0273(17) 0.038(2) 0.063(2) -0.0136(15) -0.0015(16) -0.0142(19)
    C108 0.0289(16) 0.0291(17) 0.0324(17) 0.0119(13) -0.0084(14) -0.0044(15)
    C103 0.0329(19) 0.034(2) 0.071(3) 0.0071(15) -0.0234(19) -0.0204(19)
    C13A 0.0358(19) 0.0308(18) 0.061(2) -0.0058(15) -0.0002(17) -0.0134(18)
    C106 0.041(2) 0.062(3) 0.037(2) 0.029(2) -0.0102(16) -0.0189(19)
    C11B 0.0334(18) 0.056(2) 0.0352(19) 0.0199(17) -0.0002(15) -0.0069(18)
    C105 0.044(2) 0.054(3) 0.054(3) 0.0193(19) -0.020(2) -0.031(2)
    C13B 0.0236(17) 0.056(2) 0.093(3) -0.0054(16) -0.0032(19) -0.030(2)
    C12B 0.0256(16) 0.043(2) 0.060(2) -0.0029(15) -0.0115(16) 0.0133(19)
    C14A 0.056(3) 0.089(4) 0.061(3) 0.032(2) 0.006(2) 0.033(3)
    C130 0.0277(16) 0.040(2) 0.045(2) 0.0102(14) -0.0068(15) 0.0014(17)
    C123 0.0296(16) 0.0275(18) 0.041(2) -0.0038(14) 0.0031(14) -0.0047(15)
    C132 0.041(2) 0.062(3) 0.046(2) 0.0135(19) 0.0007(18) 0.017(2)
    C11A 0.056(3) 0.092(4) 0.089(4) 0.020(3) -0.021(3) -0.064(3)
    N201 0.0424(18) 0.081(2) 0.098(3) 0.0171(18) 0.001(2) 0.007(3)
    C202 0.041(2) 0.080(3) 0.084(3) 0.003(2) -0.001(2) 0.010(3)
    C203 0.094(5) 0.185(8) 0.154(7) 0.070(5) -0.007(5) -0.073(6)
    C201 0.049(3) 0.090(4) 0.138(5) 0.010(3) 0.004(3) 0.013(4)
    O201 0.0446(19) 0.112(3) 0.131(4) 0.0012(19) 0.018(2) 0.028(3)
    N31 0.285(12) 0.108(10) 0.034(7) 0.057(10) 0.031(9) -0.024(9)
    C31A 0.296(17) 0.070(15) 0.055(11) -0.019(14) 0.002(15) 0.018(12)
    C31B 0.310(19) 0.106(14) 0.058(13) 0.036(16) -0.054(15) -0.004(12)
    C31C 0.301(14) 0.100(11) 0.052(10) 0.057(11) 0.030(12) 0.010(11)
    O31 0.293(19) 0.149(12) 0.064(7) 0.061(12) 0.002(15) 0.001(10)
    N32 0.31(2) 0.136(15) 0.047(9) 0.014(16) 0.053(16) 0.010(12)
    C32B 0.34(2) 0.13(2) 0.045(13) -0.03(2) 0.010(19) -0.013(18)
    C32C 0.38(3) 0.095(15) 0.032(11) 0.051(19) 0.061(15) 0.000(10)
    C32A 0.35(2) 0.17(2) 0.071(15) 0.027(19) 0.043(19) 0.029(15)
    O32 0.39(3) 0.26(3) 0.061(11) 0.14(2) -0.011(18) 0.060(16)
    N33 0.261(11) 0.078(8) 0.043(7) 0.057(9) 0.005(8) -0.020(7)
    C33A 0.243(15) 0.049(12) 0.043(10) -0.032(11) 0.019(12) -0.018(9)
    C33C 0.307(17) 0.030(7) 0.029(7) 0.007(9) -0.020(10) -0.005(6)
    C33B 0.267(14) 0.083(9) 0.040(7) 0.059(11) -0.025(11) -0.009(9)
    O33 0.236(15) 0.097(8) 0.094(10) 0.040(11) -0.001(10) 0.003(7)
_geom_special_details
;
All s.u.'s (except the s.u. in the dihedral angle between two l.s. planes) are
estimated using the full covariance matrix. The cell s.u.'s are taken into
account individually in the estimation of s.u.'s in distances, angles and
torsion angles; correlations between s.u.'s in cell parameters are only used
when they are defined by crystal symmetry. An approximate (isotropic)
treatment of cell s.u.'s is used for estimating s.u.'s involving l.s. planes.
;
loop_
    _geom_bond_atom_site_label_1
    _geom_bond_atom_site_label_2
    _geom_bond_site_symmetry_2
    _geom_bond_distance
    _geom_bond_publ_flag
    Zr01 O103 . 2.093(2) ?
    Zr01 O102 . 2.100(2) ?
    Zr01 O101 . 2.106(2) ?
    Zr01 O104 . 2.118(2) ?
    Zr01 N104 . 2.399(2) ?
    Zr01 N103 . 2.401(3) ?
    Zr01 N101 . 2.435(3) ?
    Zr01 N102 . 2.438(3) ?
    N102 C110 . 1.310(4) ?
    N102 C118 . 1.367(4) ?
    O101 C108 . 1.325(4) ?
    O104 C135 . 1.345(4) ?
    N104 C128 . 1.329(4) ?
    N104 C136 . 1.365(4) ?
    O103 C126 . 1.340(4) ?
    N101 C101 . 1.330(4) ?
    N101 C109 . 1.374(4) ?
    N103 C119 . 1.314(4) ?
    N103 C127 . 1.365(4) ?
    O102 C117 . 1.343(4) ?
    C116 C117 . 1.380(4) ?
    C116 C115 . 1.413(5) ?
    C116 C12B . 1.510(4) ?
    C128 C129 . 1.408(4) ?
    C128 H128 . 0.93 ?
    C110 C111 . 1.407(5) ?
    C110 H110 . 0.93 ?
    C122 C127 . 1.412(4) ?
    C122 C121 . 1.416(4) ?
    C122 C123 . 1.421(4) ?
    C107 C108 . 1.395(5) ?
    C107 C106 . 1.422(5) ?
    C107 C11B . 1.486(5) ?
    C125 C126 . 1.373(4) ?
    C125 C124 . 1.418(5) ?
    C125 C13B . 1.508(4) ?
    C121 C120 . 1.361(4) ?
    C121 H121 . 0.93 ?
    C118 C117 . 1.412(4) ?
    C118 C113 . 1.424(5) ?
    C111 C112 . 1.377(5) ?
    C111 H111 . 0.93 ?
    C109 C104 . 1.408(5) ?
    C109 C108 . 1.419(5) ?
    C120 C119 . 1.410(5) ?
    C120 H120 . 0.93 ?
    C114 C115 . 1.372(4) ?
    C114 C113 . 1.424(4) ?
    C114 C12A . 1.509(5) ?
    C129 C130 . 1.356(5) ?
    C129 H129 . 0.93 ?
    C119 H119 . 0.93 ?
    C134 C135 . 1.381(5) ?
    C134 C133 . 1.417(5) ?
    C134 C14B . 1.497(4) ?
    C127 C126 . 1.417(4) ?
    C135 C136 . 1.419(4) ?
    C131 C132 . 1.405(5) ?
    C131 C136 . 1.413(4) ?
    C131 C130 . 1.421(4) ?
    C112 C113 . 1.406(5) ?
    C112 H112 . 0.93 ?
    C115 H115 . 0.93 ?
    C101 C102 . 1.406(5) ?
    C101 H101 . 0.93 ?
    C102 C103 . 1.375(6) ?
    C102 H102 . 0.93 ?
    C104 C103 . 1.421(6) ?
    C104 C105 . 1.428(6) ?
    C14B H14A . 0.96 ?
    C14B H14B . 0.96 ?
    C14B H14C . 0.96 ?
    C133 C132 . 1.374(5) ?
    C133 H133 . 0.93 ?
    C12A H12A . 0.96 ?
    C12A H12B . 0.96 ?
    C12A H12C . 0.96 ?
    C124 C123 . 1.360(4) ?
    C124 H124 . 0.93 ?
    C103 H103 . 0.93 ?
    C13A C123 . 1.505(5) ?
    C13A H13A . 0.96 ?
    C13A H13B . 0.96 ?
    C13A H13C . 0.96 ?
    C106 C105 . 1.361(6) ?
    C106 H106 . 0.93 ?
    C11B H11A . 0.96 ?
    C11B H11B . 0.96 ?
    C11B H11C . 0.96 ?
    C105 C11A . 1.506(6) ?
    C13B H13D . 0.96 ?
    C13B H13E . 0.96 ?
    C13B H13F . 0.96 ?
    C12B H12D . 0.96 ?
    C12B H12E . 0.96 ?
    C12B H12F . 0.96 ?
    C14A C132 . 1.531(5) ?
    C14A H14D . 0.96 ?
    C14A H14E . 0.96 ?
    C14A H14F . 0.96 ?
    C130 H130 . 0.93 ?
    C11A H11D . 0.96 ?
    C11A H11E . 0.96 ?
    C11A H11F . 0.96 ?
    N201 C201 . 1.307(7) ?
    N201 C203 . 1.422(8) ?
    N201 C202 . 1.461(6) ?
    C202 H20A . 0.96 ?
    C202 H20B . 0.96 ?
    C202 H20C . 0.96 ?
    C203 H20D . 0.96 ?
    C203 H20E . 0.96 ?
    C203 H20F . 0.96 ?
    C201 O201 . 1.169(7) ?
    C201 H201 . 0.93 ?
    N31 C31B . 1.341(17) ?
    N31 C31C . 1.387(17) ?
    N31 C31A . 1.430(16) ?
    C31A H31A . 0.96 ?
    C31A H31B . 0.96 ?
    C31A H31C . 0.96 ?
    C31B H31D . 0.96 ?
    C31B H31E . 0.96 ?
    C31B H31F . 0.96 ?
    C31C O31 . 1.29(2) ?
    C31C H31J . 0.93 ?
    N32 C32C . 1.338(17) ?
    N32 C32A . 1.359(18) ?
    N32 C32B . 1.422(18) ?
    C32B H32A . 0.96 ?
    C32B H32B . 0.96 ?
    C32B H32C . 0.96 ?
    C32C H32D . 0.96 ?
    C32C H32E . 0.96 ?
    C32C H32F . 0.96 ?
    C32A O32 . 1.27(2) ?
    C32A H32J . 0.93 ?
    N33 C33B . 1.343(16) ?
    N33 C33C . 1.392(15) ?
    N33 C33A . 1.418(15) ?
    C33A H33A . 0.96 ?
    C33A H33B . 0.96 ?
    C33A H33C . 0.96 ?
    C33C H33D . 0.96 ?
    C33C H33E . 0.96 ?
    C33C H33F . 0.96 ?
    C33B O33 . 1.28(2) ?
    C33B H33J . 0.93 ?
loop_
    _geom_angle_atom_site_label_1
    _geom_angle_atom_site_label_2
    _geom_angle_atom_site_label_3
    _geom_angle_site_symmetry_1
    _geom_angle_site_symmetry_3
    _geom_angle
    _geom_angle_publ_flag
    O103 Zr01 O102 . . 141.21(8) ?
    O103 Zr01 O101 . . 87.00(8) ?
    O102 Zr01 O101 . . 103.47(9) ?
    O103 Zr01 O104 . . 106.07(8) ?
    O102 Zr01 O104 . . 89.13(8) ?
    O101 Zr01 O104 . . 141.02(8) ?
    O103 Zr01 N104 . . 74.36(8) ?
    O102 Zr01 N104 . . 143.99(8) ?
    O101 Zr01 N104 . . 78.77(9) ?
    O104 Zr01 N104 . . 70.22(8) ?
    O103 Zr01 N103 . . 70.55(8) ?
    O102 Zr01 N103 . . 79.49(8) ?
    O101 Zr01 N103 . . 142.52(8) ?
    O104 Zr01 N103 . . 75.58(8) ?
    N104 Zr01 N103 . . 120.68(9) ?
    O103 Zr01 N101 . . 143.46(8) ?
    O102 Zr01 N101 . . 73.70(8) ?
    O101 Zr01 N101 . . 70.11(9) ?
    O104 Zr01 N101 . . 78.70(9) ?
    N104 Zr01 N101 . . 73.50(8) ?
    N103 Zr01 N101 . . 142.84(8) ?
    O103 Zr01 N102 . . 77.60(8) ?
    O102 Zr01 N102 . . 69.70(8) ?
    O101 Zr01 N102 . . 74.80(8) ?
    O104 Zr01 N102 . . 143.28(8) ?
    N104 Zr01 N102 . . 142.11(8) ?
    N103 Zr01 N102 . . 71.36(8) ?
    N101 Zr01 N102 . . 120.46(9) ?
    C110 N102 C118 . . 119.1(3) ?
    C110 N102 Zr01 . . 128.5(2) ?
    C118 N102 Zr01 . . 112.45(19) ?
    C108 O101 Zr01 . . 124.0(2) ?
    C135 O104 Zr01 . . 123.64(18) ?
    C128 N104 C136 . . 118.2(3) ?
    C128 N104 Zr01 . . 127.7(2) ?
    C136 N104 Zr01 . . 114.05(18) ?
    C126 O103 Zr01 . . 123.28(17) ?
    C101 N101 C109 . . 119.0(3) ?
    C101 N101 Zr01 . . 128.1(2) ?
    C109 N101 Zr01 . . 112.3(2) ?
    C119 N103 C127 . . 118.8(3) ?
    C119 N103 Zr01 . . 128.3(2) ?
    C127 N103 Zr01 . . 112.86(19) ?
    C117 O102 Zr01 . . 124.72(18) ?
    C117 C116 C115 . . 118.1(3) ?
    C117 C116 C12B . . 120.9(3) ?
    C115 C116 C12B . . 120.9(3) ?
    N104 C128 C129 . . 122.6(3) ?
    N104 C128 H128 . . 118.7 ?
    C129 C128 H128 . . 118.7 ?
    N102 C110 C111 . . 122.7(3) ?
    N102 C110 H110 . . 118.7 ?
    C111 C110 H110 . . 118.7 ?
    C127 C122 C121 . . 116.4(3) ?
    C127 C122 C123 . . 118.5(3) ?
    C121 C122 C123 . . 125.1(3) ?
    C108 C107 C106 . . 116.8(3) ?
    C108 C107 C11B . . 119.8(3) ?
    C106 C107 C11B . . 123.4(3) ?
    C126 C125 C124 . . 118.4(3) ?
    C126 C125 C13B . . 120.1(3) ?
    C124 C125 C13B . . 121.4(3) ?
    C120 C121 C122 . . 120.3(3) ?
    C120 C121 H121 . . 119.8 ?
    C122 C121 H121 . . 119.8 ?
    N102 C118 C117 . . 115.5(3) ?
    N102 C118 C113 . . 122.5(3) ?
    C117 C118 C113 . . 122.0(3) ?
    C112 C111 C110 . . 119.0(3) ?
    C112 C111 H111 . . 120.5 ?
    C110 C111 H111 . . 120.5 ?
    N101 C109 C104 . . 122.8(3) ?
    N101 C109 C108 . . 114.6(3) ?
    C104 C109 C108 . . 122.5(3) ?
    C121 C120 C119 . . 119.0(3) ?
    C121 C120 H120 . . 120.5 ?
    C119 C120 H120 . . 120.5 ?
    C115 C114 C113 . . 116.5(3) ?
    C115 C114 C12A . . 122.9(3) ?
    C113 C114 C12A . . 120.5(3) ?
    O102 C117 C116 . . 124.3(3) ?
    O102 C117 C118 . . 116.9(3) ?
    C116 C117 C118 . . 118.8(3) ?
    C130 C129 C128 . . 119.5(3) ?
    C130 C129 H129 . . 120.2 ?
    C128 C129 H129 . . 120.2 ?
    N103 C119 C120 . . 122.7(3) ?
    N103 C119 H119 . . 118.6 ?
    C120 C119 H119 . . 118.6 ?
    C135 C134 C133 . . 117.8(3) ?
    C135 C134 C14B . . 121.3(3) ?
    C133 C134 C14B . . 120.9(3) ?
    N103 C127 C122 . . 122.7(3) ?
    N103 C127 C126 . . 114.9(3) ?
    C122 C127 C126 . . 122.4(3) ?
    O104 C135 C134 . . 124.0(3) ?
    O104 C135 C136 . . 117.2(3) ?
    C134 C135 C136 . . 118.8(3) ?
    C132 C131 C136 . . 119.0(3) ?
    C132 C131 C130 . . 124.7(3) ?
    C136 C131 C130 . . 116.3(3) ?
    C111 C112 C113 . . 120.4(4) ?
    C111 C112 H112 . . 119.8 ?
    C113 C112 H112 . . 119.8 ?
    C114 C115 C116 . . 125.5(3) ?
    C114 C115 H115 . . 117.2 ?
    C116 C115 H115 . . 117.2 ?
    N101 C101 C102 . . 122.0(3) ?
    N101 C101 H101 . . 119 ?
    C102 C101 H101 . . 119 ?
    C112 C113 C114 . . 124.7(3) ?
    C112 C113 C118 . . 116.3(3) ?
    C114 C113 C118 . . 118.9(3) ?
    C103 C102 C101 . . 119.5(3) ?
    C103 C102 H102 . . 120.3 ?
    C101 C102 H102 . . 120.3 ?
    C109 C104 C103 . . 116.4(3) ?
    C109 C104 C105 . . 118.5(4) ?
    C103 C104 C105 . . 125.1(3) ?
    N104 C136 C131 . . 123.2(3) ?
    N104 C136 C135 . . 114.8(3) ?
    C131 C136 C135 . . 122.0(3) ?
    C134 C14B H14A . . 109.5 ?
    C134 C14B H14B . . 109.5 ?
    H14A C14B H14B . . 109.5 ?
    C134 C14B H14C . . 109.5 ?
    H14A C14B H14C . . 109.5 ?
    H14B C14B H14C . . 109.5 ?
    C132 C133 C134 . . 124.8(4) ?
    C132 C133 H133 . . 117.6 ?
    C134 C133 H133 . . 117.6 ?
    O103 C126 C125 . . 124.4(3) ?
    O103 C126 C127 . . 117.3(2) ?
    C125 C126 C127 . . 118.3(3) ?
    C114 C12A H12A . . 109.5 ?
    C114 C12A H12B . . 109.5 ?
    H12A C12A H12B . . 109.5 ?
    C114 C12A H12C . . 109.5 ?
    H12A C12A H12C . . 109.5 ?
    H12B C12A H12C . . 109.5 ?
    C123 C124 C125 . . 124.9(3) ?
    C123 C124 H124 . . 117.5 ?
    C125 C124 H124 . . 117.5 ?
    O101 C108 C107 . . 122.7(3) ?
    O101 C108 C109 . . 118.3(3) ?
    C107 C108 C109 . . 118.9(3) ?
    C102 C103 C104 . . 120.3(3) ?
    C102 C103 H103 . . 119.9 ?
    C104 C103 H103 . . 119.9 ?
    C123 C13A H13A . . 109.5 ?
    C123 C13A H13B . . 109.5 ?
    H13A C13A H13B . . 109.5 ?
    C123 C13A H13C . . 109.5 ?
    H13A C13A H13C . . 109.5 ?
    H13B C13A H13C . . 109.5 ?
    C105 C106 C107 . . 125.9(4) ?
    C105 C106 H106 . . 117.1 ?
    C107 C106 H106 . . 117.1 ?
    C107 C11B H11A . . 109.5 ?
    C107 C11B H11B . . 109.5 ?
    H11A C11B H11B . . 109.5 ?
    C107 C11B H11C . . 109.5 ?
    H11A C11B H11C . . 109.5 ?
    H11B C11B H11C . . 109.5 ?
    C106 C105 C104 . . 117.3(4) ?
    C106 C105 C11A . . 122.3(4) ?
    C104 C105 C11A . . 120.3(4) ?
    C125 C13B H13D . . 109.5 ?
    C125 C13B H13E . . 109.5 ?
    H13D C13B H13E . . 109.5 ?
    C125 C13B H13F . . 109.5 ?
    H13D C13B H13F . . 109.5 ?
    H13E C13B H13F . . 109.5 ?
    C116 C12B H12D . . 109.5 ?
    C116 C12B H12E . . 109.5 ?
    H12D C12B H12E . . 109.5 ?
    C116 C12B H12F . . 109.5 ?
    H12D C12B H12F . . 109.5 ?
    H12E C12B H12F . . 109.5 ?
    C132 C14A H14D . . 109.5 ?
    C132 C14A H14E . . 109.5 ?
    H14D C14A H14E . . 109.5 ?
    C132 C14A H14F . . 109.5 ?
    H14D C14A H14F . . 109.5 ?
    H14E C14A H14F . . 109.5 ?
    C129 C130 C131 . . 120.3(3) ?
    C129 C130 H130 . . 119.9 ?
    C131 C130 H130 . . 119.9 ?
    C124 C123 C122 . . 117.3(3) ?
    C124 C123 C13A . . 122.5(3) ?
    C122 C123 C13A . . 120.1(3) ?
    C133 C132 C131 . . 117.6(3) ?
    C133 C132 C14A . . 121.8(4) ?
    C131 C132 C14A . . 120.6(3) ?
    C105 C11A H11D . . 109.5 ?
    C105 C11A H11E . . 109.5 ?
    H11D C11A H11E . . 109.5 ?
    C105 C11A H11F . . 109.5 ?
    H11D C11A H11F . . 109.5 ?
    H11E C11A H11F . . 109.5 ?
    C201 N201 C203 . . 126.3(6) ?
    C201 N201 C202 . . 118.9(5) ?
    C203 N201 C202 . . 114.9(5) ?
    N201 C202 H20A . . 109.5 ?
    N201 C202 H20B . . 109.5 ?
    H20A C202 H20B . . 109.5 ?
    N201 C202 H20C . . 109.5 ?
    H20A C202 H20C . . 109.5 ?
    H20B C202 H20C . . 109.5 ?
    N201 C203 H20D . . 109.5 ?
    N201 C203 H20E . . 109.5 ?
    H20D C203 H20E . . 109.5 ?
    N201 C203 H20F . . 109.5 ?
    H20D C203 H20F . . 109.5 ?
    H20E C203 H20F . . 109.5 ?
    O201 C201 N201 . . 132.4(7) ?
    O201 C201 H201 . . 113.8 ?
    N201 C201 H201 . . 113.8 ?
    C31B N31 C31C . . 129(2) ?
    C31B N31 C31A . . 118.4(19) ?
    C31C N31 C31A . . 113.1(16) ?
    N31 C31A H31A . . 109.5 ?
    N31 C31A H31B . . 109.5 ?
    H31A C31A H31B . . 109.5 ?
    N31 C31A H31C . . 109.5 ?
    H31A C31A H31C . . 109.5 ?
    H31B C31A H31C . . 109.5 ?
    N31 C31B H31D . . 109.5 ?
    N31 C31B H31E . . 109.5 ?
    H31D C31B H31E . . 109.5 ?
    N31 C31B H31F . . 109.5 ?
    H31D C31B H31F . . 109.5 ?
    H31E C31B H31F . . 109.5 ?
    O31 C31C N31 . . 106.0(18) ?
    O31 C31C H31J . . 127 ?
    N31 C31C H31J . . 127 ?
    C32C N32 C32A . . 118.3(18) ?
    C32C N32 C32B . . 117.8(19) ?
    C32A N32 C32B . . 123.9(19) ?
    N32 C32B H32A . . 109.5 ?
    N32 C32B H32B . . 109.5 ?
    H32A C32B H32B . . 109.5 ?
    N32 C32B H32C . . 109.5 ?
    H32A C32B H32C . . 109.5 ?
    H32B C32B H32C . . 109.5 ?
    N32 C32C H32D . . 109.5 ?
    N32 C32C H32E . . 109.5 ?
    H32D C32C H32E . . 109.5 ?
    N32 C32C H32F . . 109.5 ?
    H32D C32C H32F . . 109.5 ?
    H32E C32C H32F . . 109.5 ?
    O32 C32A N32 . . 121(3) ?
    O32 C32A H32J . . 119.4 ?
    N32 C32A H32J . . 119.4 ?
    C33B N33 C33C . . 126.8(17) ?
    C33B N33 C33A . . 124.9(17) ?
    C33C N33 C33A . . 107.1(14) ?
    N33 C33A H33A . . 109.5 ?
    N33 C33A H33B . . 109.5 ?
    H33A C33A H33B . . 109.5 ?
    N33 C33A H33C . . 109.5 ?
    H33A C33A H33C . . 109.5 ?
    H33B C33A H33C . . 109.5 ?
    N33 C33C H33D . . 109.5 ?
    N33 C33C H33E . . 109.5 ?
    H33D C33C H33E . . 109.5 ?
    N33 C33C H33F . . 109.5 ?
    H33D C33C H33F . . 109.5 ?
    H33E C33C H33F . . 109.5 ?
    O33 C33B N33 . . 122(2) ?
    O33 C33B H33J . . 119.1 ?
    N33 C33B H33J . . 119.1 ?
loop_
    _geom_hbond_atom_site_label_D
    _geom_hbond_atom_site_label_H
    _geom_hbond_atom_site_label_A
    _geom_hbond_site_symmetry_A
    _geom_hbond_distance_DH
    _geom_hbond_distance_HA
    _geom_hbond_distance_DA
    _geom_hbond_angle_DHA
    C14A H14E O201 3_654 0.96 2.43 3.358(7) 161.3
