# Supplementary material for: Tetra­kis(5,7-dimethyl­quinolin-8-olato-κ2 N,O)zirconium(IV) dimethyl­form­amide disolvate
Source: Acta Crystallogr Sect E Struct Rep Online. 2012 Oct 13;68(Pt 11):m1344–5. doi: 10.1107/S1600536812042092 (PMC3515106; doi:10.1107/S1600536812042092)
Supplement: Supplementary file 2 [file e-68-m1344-Isup2.hkl]

#
# h,k,l, Fc-squared, Fo-squared, sigma(Fo-squared) and status flag
#
data_I
_shelx_title ' 11Tms4_0ma in Pna2(1)'
_shelx_refln_list_code          4
_shelx_F_calc_maximum      378.86
_exptl_crystal_F_000      1936.00
_reflns_d_resolution_high  0.7570
 
loop_
 _symmetry_equiv_pos_as_xyz
 'x, y, z'
 '-x, -y, z+1/2'
 '-x+1/2, y+1/2, z+1/2'
 'x+1/2, -y+1/2, z'
 
_cell_length_a    15.5720
_cell_length_b    18.7060
_cell_length_c    15.8530
_cell_angle_alpha  90.000
_cell_angle_beta   90.000
_cell_angle_gamma  90.000
 
_shelx_F_squared_multiplier     1.000
 
loop_
 _refln_index_h
 _refln_index_k
 _refln_index_l
 _refln_F_squared_calc
 _refln_F_squared_meas
 _refln_F_squared_sigma
 _refln_observed_status
   0   0 -20     1161.07      961.89    191.56 o
   2   0 -20      676.35      834.18    172.54 o
   4   0 -20       94.56       33.96    122.27 o
   6   0 -20       11.56     -144.01    111.41 o
   1   1 -20      439.32      551.85     94.88 o
   2   1 -20       49.15       48.97    190.20 o
   3   1 -20       74.61       -0.92    109.37 o
   4   1 -20       99.14       51.28     86.94 o
   5   1 -20       10.29      -27.85     79.74 o
   6   1 -20      311.53      300.43    103.96 o
   0   2 -20       27.28      -52.99    107.33 o
   1   2 -20       58.01      117.95     68.61 o
   2   2 -20       57.27      -15.13     77.80 o
   3   2 -20      136.47      214.54     90.52 o
   4   2 -20      141.84       51.81     83.74 o
   5   2 -20      172.72      236.55    124.99 o
   1   3 -20      622.57      714.88    122.01 o
   2   3 -20       33.27       16.52    138.58 o
   3   3 -20      302.28      371.44    103.24 o
   4   3 -20        3.78       48.81     81.17 o
   5   3 -20      194.00      247.36    139.94 o
   0   4 -20      339.54      547.52    165.75 o
   1   4 -20       65.39       97.17    113.44 o
   2   4 -20      175.59       85.15     95.78 o
   3   4 -20      122.68       75.13     88.83 o
   4   4 -20      151.76      306.48    133.14 o
   5   4 -20      128.96      120.43    233.00 o
   1   5 -20       82.97       74.67     86.84 o
   2   5 -20      193.38      433.23    143.33 o
   3   5 -20        2.21      -24.45    110.05 o
   4   5 -20      267.33      255.68    148.77 o
   0   6 -20      250.56      164.39    130.43 o
   1   6 -20       28.23      -27.16     81.93 o
   2   6 -20      230.87       46.32     77.33 o
   3   6 -20       89.11      -33.96    118.20 o
   1   7 -20      235.03      301.16     87.02 o
   2   0 -19      112.06      134.95     63.51 o
   4   0 -19      107.66      108.69    118.20 o
   6   0 -19      298.73      327.42    137.22 o
   8   0 -19      472.66      524.42    163.03 o
   0   1 -19      624.05      696.33     75.80 o
   1   1 -19       91.34      105.11     45.44 o
   2   1 -19      730.07      833.62     82.78 o
   3   1 -19       68.34       31.22     58.43 o
   4   1 -19      200.59      454.93    126.35 o
   5   1 -19      145.58      122.09     87.90 o
   6   1 -19       63.15       60.83     85.35 o
   7   1 -19      200.15      184.49     91.71 o
   8   1 -19       17.30       15.64     80.21 o
   1   2 -19     1066.56     1146.58     93.48 o
   2   2 -19        2.05      -34.84     65.89 o
   3   2 -19      130.55        9.79     91.20 o
   4   2 -19       61.73      -41.96     56.35 o
   5   2 -19       23.70       19.80    132.46 o
   6   2 -19      121.66       43.11     79.11 o
   7   2 -19      109.82       64.06     84.02 o
   8   2 -19        0.34       79.11     88.32 o
   0   3 -19      194.65      202.77    109.37 o
   1   3 -19      125.54      118.90     69.59 o
   2   3 -19       14.78       18.93     85.84 o
   3   3 -19      305.29      275.75     82.77 o
   4   3 -19        1.04      -54.32     58.34 o
   5   3 -19      365.99      258.37     94.87 o
   6   3 -19       10.90      -18.49     76.15 o
   7   3 -19      276.03      263.62     98.94 o
   8   3 -19       12.73      102.90     86.94 o
   1   4 -19      473.95      618.15     94.11 o
   2   4 -19      148.81      187.17     73.28 o
   3   4 -19      121.03       77.67     65.76 o
   4   4 -19      241.93      193.84    156.24 o
   5   4 -19       53.86      107.56     82.20 o
   6   4 -19      747.30      696.46    119.37 o
   7   4 -19       28.07       25.77     82.13 o
   0   5 -19     1501.45     2070.50    249.98 o
   1   5 -19       35.26       -6.10     81.17 o
   2   5 -19      672.49      799.08     99.93 o
   3   5 -19       26.10       93.91     58.58 o
   4   5 -19      262.47      275.54     93.13 o
   5   5 -19       71.73       59.70    103.93 o
   6   5 -19      215.50      187.69     92.52 o
   7   5 -19      250.53      428.39    121.59 o
   1   6 -19      490.96      525.23    164.39 o
   2   6 -19       72.05       53.57     67.47 o
   3   6 -19      235.50      255.84     66.75 o
   4   6 -19      179.34      175.71     90.69 o
   5   6 -19      168.51      131.80    103.25 o
   6   6 -19      334.40      414.40    108.88 o
   7   6 -19       39.31       18.87     87.13 o
   0   7 -19      116.82       91.03    119.56 o
   1   7 -19        9.44       27.83     60.66 o
   2   7 -19        0.54      -81.39     63.43 o
   3   7 -19       60.38       13.55     65.74 o
   4   7 -19        5.73      -26.47    103.93 o
   5   7 -19      357.48      267.90     99.81 o
   6   7 -19        3.72       77.99     88.24 o
   1   8 -19       55.33       28.15     68.09 o
   2   8 -19       27.51       20.24     68.69 o
   3   8 -19      268.25      326.94     91.79 o
   4   8 -19      120.32       57.97    112.76 o
   5   8 -19       91.09       13.59    108.69 o
   0   9 -19      250.69      181.27    101.35 o
   1   9 -19        5.38      -71.55     64.15 o
   2   9 -19      342.57      481.61     92.81 o
   3   9 -19       10.61      -87.52     77.80 o
   4   9 -19      169.70      196.71    101.55 o
   1  10 -19       90.65      120.30     69.51 o
   2  10 -19       69.50       45.39    112.76 o
   0   0 -18     2983.30     3290.41    381.09 o
   2   0 -18     1425.97     1431.02     95.63 o
   4   0 -18      322.94      361.09     84.53 o
   6   0 -18      828.24      758.10    165.75 o
   8   0 -18       60.08      111.41    123.63 o
  10   0 -18      328.18      173.90    124.99 o
   1   1 -18      912.67      841.91     54.57 o
   2   1 -18      258.79      244.35     41.74 o
   3   1 -18      249.27      264.18     45.33 o
   4   1 -18      310.41      227.74     63.49 o
   5   1 -18       31.70      -37.61     52.40 o
   6   1 -18      133.00      161.82     81.80 o
   7   1 -18      134.12       31.97     70.91 o
   8   1 -18      271.73      306.73     94.18 o
   9   1 -18       58.67       49.44     82.89 o
  10   1 -18      236.29      325.25    104.23 o
   0   2 -18       21.93       47.70     56.90 o
   1   2 -18       36.05        7.35     34.26 o
   2   2 -18      222.81      148.73     38.49 o
   3   2 -18      187.88       72.92     53.32 o
   4   2 -18       95.81       41.02     50.03 o
   5   2 -18      681.15      767.70     91.50 o
   6   2 -18      234.38      158.05     82.99 o
   7   2 -18      932.47      958.90    256.78 o
   8   2 -18      225.58      103.16     82.35 o
   9   2 -18      465.03      469.32    168.47 o
  10   2 -18       42.04       79.52     86.77 o
   1   3 -18      925.79     1040.60     83.44 o
   2   3 -18       27.84       44.46     49.29 o
   3   3 -18      555.45      484.50     69.26 o
   4   3 -18       32.54       58.16     44.99 o
   5   3 -18      157.35       44.17     59.21 o
   6   3 -18      837.26      822.49     94.46 o
   7   3 -18      228.86      153.95    167.11 o
   8   3 -18      320.49      316.69     92.60 o
   9   3 -18       38.87        6.84     76.79 o
  10   3 -18      115.42        7.75     82.10 o
   0   4 -18      506.80      488.86     81.31 o
   1   4 -18       20.79        2.68     42.39 o
   2   4 -18      438.30      433.27     66.28 o
   3   4 -18      120.40       85.05     52.68 o
   4   4 -18      244.00      222.86     62.90 o
   5   4 -18      372.18      448.08     81.52 o
   6   4 -18      116.92       54.08     62.28 o
   7   4 -18      394.43      349.79     97.76 o
   8   4 -18       14.10       -2.52     80.01 o
   9   4 -18      208.84      192.83     88.21 o
   1   5 -18       17.52        0.44     58.50 o
   2   5 -18      157.43      249.51     71.37 o
   3   5 -18        1.78       58.54     45.88 o
   4   5 -18      480.93      455.04     80.96 o
   5   5 -18       49.63      -20.32     58.24 o
   6   5 -18     1226.46     1177.18    139.21 o
   7   5 -18       78.06      -77.93     73.80 o
   8   5 -18     1209.11     1054.31    305.01 o
   9   5 -18       22.14       84.70     85.49 o
   0   6 -18      726.90      861.35    169.82 o
   1   6 -18       74.95       56.67     63.95 o
   2   6 -18      434.56      441.10     81.30 o
   3   6 -18      200.89      241.88     72.56 o
   4   6 -18       53.72        2.25     52.46 o
   5   6 -18      266.72      274.85    160.99 o
   6   6 -18       45.32      143.34    115.48 o
   7   6 -18      567.71      562.20    111.39 o
   8   6 -18       67.83       48.61     83.51 o
   9   6 -18      325.05      469.89    108.05 o
   1   7 -18     1245.11     1423.33    149.78 o
   2   7 -18       52.08       72.17     53.73 o
   3   7 -18      335.43      427.66     75.69 o
   4   7 -18       17.66       80.95     64.74 o
   5   7 -18      213.68       61.86     77.80 o
   6   7 -18       30.32      -43.44     70.99 o
   7   7 -18       39.00       38.38     78.62 o
   8   7 -18       29.71      -29.19     76.69 o
   0   8 -18      601.82      630.39    157.60 o
   1   8 -18       19.37      -54.50     58.47 o
   2   8 -18      257.18      228.97    129.54 o
   3   8 -18       22.27       32.75     56.17 o
   4   8 -18      146.94      109.43     65.81 o
   5   8 -18      363.04      197.58     88.67 o
   6   8 -18        0.45        3.49     83.31 o
   7   8 -18      247.16      306.63     98.94 o
   8   8 -18       17.71       67.82    198.36 o
   1   9 -18       25.51       42.68     83.71 o
   2   9 -18        6.81       58.15     66.60 o
   3   9 -18      100.75       46.22    139.26 o
   4   9 -18      125.43      132.50     88.44 o
   5   9 -18       64.50       12.35    139.26 o
   6   9 -18      268.34      223.92    110.73 o
   7   9 -18        0.13        1.24     97.14 o
   0  10 -18       77.75      125.55     85.94 o
   1  10 -18        4.16      -41.73     51.69 o
   2  10 -18      230.16      126.39     86.27 o
   3  10 -18       14.69       88.20     84.71 o
   4  10 -18      122.89      213.09     97.09 o
   5  10 -18       56.80        2.72    105.97 o
   6  10 -18       45.92      100.54    112.76 o
   1  11 -18      169.41      172.94    132.67 o
   2  11 -18      151.87      245.69     79.35 o
   3  11 -18       97.79       51.92     80.63 o
   4  11 -18      259.47      124.34     93.63 o
   5  11 -18       38.36      120.92    122.27 o
   0  12 -18       39.65       89.67    133.14 o
   1  12 -18      177.65      282.04     81.02 o
   2  12 -18        5.51      -22.04     64.60 o
   3  12 -18      514.79      763.30    103.06 o
   2   0 -17      246.64      278.99     52.23 o
   4   0 -17      584.63      576.64     75.38 o
   6   0 -17      274.35       92.38    105.97 o
   8   0 -17      327.78      506.76    142.65 o
  10   0 -17      621.54      475.51    145.37 o
  12   0 -17      302.64      422.52    142.65 o
   0   1 -17      596.91      628.84     68.83 o
   1   1 -17       56.19       56.78     29.36 o
   2   1 -17      417.03      474.16     41.91 o
   3   1 -17       83.81       76.02     33.20 o
   4   1 -17      382.23      293.23     44.60 o
   5   1 -17      433.95      448.40     73.95 o
   6   1 -17      452.95      568.13    103.70 o
   7   1 -17      289.67      250.87     84.92 o
   8   1 -17       24.95       29.29     94.42 o
   9   1 -17      304.50      408.28     93.63 o
  10   1 -17      270.49      233.41     87.38 o
  11   1 -17      238.12      183.92     90.90 o
   1   2 -17      892.94      938.35     57.50 o
   2   2 -17      156.22      129.62     34.61 o
   3   2 -17      773.26      816.15     55.80 o
   4   2 -17      201.82      201.35     43.44 o
   5   2 -17      303.79      260.09     87.60 o
   6   2 -17      209.90      296.44     66.45 o
   7   2 -17      118.02      107.39     58.30 o
   8   2 -17      197.17      -24.58     65.55 o
   9   2 -17      124.58      138.77    169.82 o
  10   2 -17       34.45       12.98     71.96 o
  11   2 -17      120.25       58.86     84.02 o
   0   3 -17       38.21       -8.52     48.33 o
   1   3 -17       88.04       71.77     36.67 o
   2   3 -17       34.08       55.96     32.57 o
   3   3 -17      230.99      214.50     45.16 o
   4   3 -17      502.12      378.78     53.71 o
   5   3 -17      835.43     1015.13     76.82 o
   6   3 -17       82.33       30.79     56.82 o
   7   3 -17     1824.34     1848.80    129.11 o
   8   3 -17      280.31      208.96    131.78 o
   9   3 -17      991.52     1120.18    134.97 o
  10   3 -17       11.64      -61.82     69.17 o
  11   3 -17      494.26      480.49    107.93 o
   1   4 -17      535.72      481.57     52.80 o
   2   4 -17      198.05      167.74     42.47 o
   3   4 -17      363.65      346.74     53.52 o
   4   4 -17      494.78      570.57    106.65 o
   5   4 -17      136.90      107.97     47.78 o
   6   4 -17      992.37      955.25     99.85 o
   7   4 -17      114.70       88.73     61.19 o
   8   4 -17      933.14      811.26     94.61 o
   9   4 -17       10.47      -53.35     69.78 o
  10   4 -17      685.65      731.37    120.63 o
  11   4 -17      187.67       77.38     95.10 o
   0   5 -17     1072.42     1101.29    100.26 o
   1   5 -17        3.44       50.10     37.48 o
   2   5 -17     1252.42     1390.27     87.29 o
   3   5 -17      170.38      145.86     48.49 o
   4   5 -17      854.73      958.86     76.57 o
   5   5 -17       25.89       61.03     45.89 o
   6   5 -17      128.16      161.66     64.61 o
   7   5 -17       38.60       17.52     55.63 o
   8   5 -17       53.81      101.18     64.84 o
   9   5 -17       48.68      -35.42     88.31 o
  10   5 -17      129.61      170.47     90.09 o
  11   5 -17       70.00       81.98     85.44 o
   1   6 -17      735.71      686.34     66.81 o
   2   6 -17       71.99       81.54     49.01 o
   3   6 -17      549.72      551.04     63.59 o
   4   6 -17      319.72      306.77     57.35 o
   5   6 -17      113.70       77.16     59.61 o
   6   6 -17      600.33      537.80     82.70 o
   7   6 -17      108.91      164.41     71.00 o
   8   6 -17      190.67      101.87     84.82 o
   9   6 -17        4.69     -104.11     67.48 o
  10   6 -17      111.91       37.51    160.31 o
   0   7 -17       54.50       25.81     95.10 o
   1   7 -17       35.53       49.98     58.95 o
   2   7 -17       16.61       29.45     47.52 o
   3   7 -17      301.35      322.00     56.29 o
   4   7 -17       18.69      -26.17     46.79 o
   5   7 -17     1148.78     1273.17    243.73 o
   6   7 -17        4.27       67.81     70.37 o
   7   7 -17      908.67      814.84    121.04 o
   8   7 -17      109.62       -0.69     75.44 o
   9   7 -17      385.03      388.07    101.61 o
  10   7 -17        3.94     -105.32     72.38 o
   1   8 -17      902.55      877.13     98.29 o
   2   8 -17       81.08       97.95     53.38 o
   3   8 -17      610.51      593.19     75.43 o
   4   8 -17      103.09      106.81     63.04 o
   5   8 -17      111.15       37.18     63.38 o
   6   8 -17      246.86      296.94     91.44 o
   7   8 -17       72.94       43.61     79.30 o
   8   8 -17      157.77      223.21     90.06 o
   9   8 -17       42.58      -41.60     74.70 o
  10   8 -17      130.58      111.90     84.95 o
   0   9 -17      807.64      818.13    157.60 o
   1   9 -17        6.11       10.10     61.62 o
   2   9 -17     1088.64     1393.30    164.13 o
   3   9 -17       42.48       27.77     93.65 o
   4   9 -17      186.12      228.61     72.51 o
   5   9 -17      309.07      391.01     80.12 o
   6   9 -17       19.94      -28.25     67.88 o
   7   9 -17       25.09      -82.53     69.42 o
   8   9 -17       11.76      -31.61     80.01 o
   9   9 -17        3.04      -79.48    109.37 o
   1  10 -17       97.89      109.13     55.69 o
   2  10 -17       24.06      118.71     82.87 o
   3  10 -17       37.86      -39.82    133.82 o
   4  10 -17      513.08      689.23    295.50 o
   5  10 -17       46.99       -7.97     59.77 o
   6  10 -17      187.45      306.68     93.62 o
   7  10 -17        2.04       82.59     81.19 o
   8  10 -17      382.38      536.36    226.89 o
   0  11 -17      244.27      331.53     94.87 o
   1  11 -17       38.31       40.07     65.22 o
   2  11 -17       96.88      190.64    108.45 o
   3  11 -17       86.68       28.93     76.28 o
   4  11 -17       12.86       12.19     74.39 o
   5  11 -17      236.14      213.13    146.73 o
   6  11 -17       41.70       54.34    103.25 o
   7  11 -17      415.55      612.46    154.20 o
   1  12 -17      533.39      745.67    103.98 o
   2  12 -17       27.33       66.02     66.06 o
   3  12 -17      151.50       73.08     94.53 o
   4  12 -17       54.66       60.47     83.51 o
   5  12 -17      250.09      324.09     97.21 o
   6  12 -17      151.87       59.78    105.97 o
   0  13 -17      322.90      145.37    135.86 o
   1  13 -17      119.90       80.15     84.82 o
   2  13 -17      234.28      354.59    101.19 o
   3  13 -17      152.82      179.74     98.21 o
   4  13 -17      344.12      399.92     85.62 o
   5  13 -17      272.84      267.85     78.53 o
   1  14 -17       87.66       80.25     88.55 o
   2  14 -17       95.30       75.72    115.48 o
   0   0 -16      713.25      837.82     99.86 o
   2   0 -16      742.84      747.66     66.52 o
   4   0 -16     1269.60     1249.10     96.96 o
   6   0 -16      480.01      472.76     80.58 o
   8   0 -16       30.36        2.72     91.03 o
  10   0 -16      580.39      569.25    139.94 o
  12   0 -16      407.01      414.37    152.16 o
   1   1 -16      111.83      108.77     29.30 o
   2   1 -16      264.22      247.35     33.23 o
   3   1 -16      174.92      156.79     33.30 o
   4   1 -16      788.40      791.14     53.01 o
   5   1 -16      244.81      226.41     44.11 o
   6   1 -16      979.81      977.75     75.61 o
   7   1 -16       88.77       78.27     53.13 o
   8   1 -16      669.45      697.99    140.61 o
   9   1 -16      176.41       20.09     67.31 o
  10   1 -16      506.49      460.56     98.60 o
  11   1 -16      283.70      101.40     77.55 o
  12   1 -16      143.57      118.65     84.47 o
  13   1 -16      133.63       19.79     78.08 o
   0   2 -16      635.68      512.15     57.83 o
   1   2 -16       66.23       89.27     30.14 o
   2   2 -16      212.20      168.82     33.76 o
   3   2 -16      495.64      558.92     45.59 o
   4   2 -16       36.27       61.45     30.14 o
   5   2 -16      668.98      648.02     48.70 o
   6   2 -16       45.84       26.49     50.08 o
   7   2 -16     1287.63     1363.76    116.31 o
   8   2 -16       55.48       74.23     55.88 o
   9   2 -16     1135.68     1095.76    129.40 o
  10   2 -16       23.50       25.68     66.76 o
  11   2 -16      680.74      912.17    123.99 o
  12   2 -16      122.34       44.81     82.60 o
  13   2 -16       12.71        7.98     79.86 o
   1   3 -16     1866.09     1770.97    102.73 o
   2   3 -16      119.05       87.27     30.85 o
   3   3 -16      442.41      498.59     62.83 o
   4   3 -16      128.43      159.22     34.32 o
   5   3 -16      283.92      336.60     46.88 o
   6   3 -16       86.67       82.75     38.13 o
   7   3 -16       25.14       48.59     52.77 o
   8   3 -16      212.30      205.73     63.69 o
   9   3 -16       74.48       88.15     72.41 o
  10   3 -16      195.30      150.10     77.18 o
  11   3 -16      469.45      277.87     99.86 o
  12   3 -16       95.90      151.93     86.46 o
  13   3 -16      603.10      463.66    135.18 o
   0   4 -16     2068.04     2176.26    131.21 o
   1   4 -16        4.50        7.74     31.03 o
   2   4 -16     1151.34     1214.90     70.90 o
   3   4 -16      190.52      166.52     34.43 o
   4   4 -16      642.38      669.71     49.80 o
   5   4 -16      201.36      180.78     43.01 o
   6   4 -16      132.33      138.27     48.44 o
   7   4 -16      694.48      736.71     89.75 o
   8   4 -16       91.55       47.36     68.19 o
   9   4 -16      336.04      286.48    114.12 o
  10   4 -16       89.00      146.73     78.78 o
  11   4 -16      181.14      272.31     88.39 o
  12   4 -16      336.19      435.54    102.76 o
   1   5 -16      186.14       99.78     35.95 o
   2   5 -16      411.30      529.77     53.00 o
   3   5 -16       85.43       48.50     40.76 o
   4   5 -16      480.35      526.76     52.57 o
   5   5 -16       29.60       13.69     36.10 o
   6   5 -16     1367.90     1321.81    109.78 o
   7   5 -16      227.42      352.09     82.77 o
   8   5 -16     1064.12     1002.28    122.42 o
   9   5 -16       18.91      -87.05     60.72 o
  10   5 -16      738.96      808.95    118.77 o
  11   5 -16       74.14       24.93     76.57 o
  12   5 -16      296.45      217.82     93.21 o
   0   6 -16      547.62      564.61     78.16 o
   1   6 -16       17.63       35.76     34.31 o
   2   6 -16      361.20      420.66     49.81 o
   3   6 -16      173.98      178.70     40.83 o
   4   6 -16      728.23      675.18     85.56 o
   5   6 -16      544.76      558.31     72.36 o
   6   6 -16       59.15       -2.41     55.31 o
   7   6 -16      930.72      935.69    118.83 o
   8   6 -16      195.02      190.09     79.00 o
   9   6 -16      415.50      522.29    127.03 o
  10   6 -16       62.12      -49.94     70.14 o
  11   6 -16       89.91      105.32     79.31 o
  12   6 -16      112.18       32.55     99.86 o
   1   7 -16     1303.00     1406.97    125.69 o
   2   7 -16       46.34       57.83     39.12 o
   3   7 -16     1145.52     1292.20     76.97 o
   4   7 -16        5.86       30.37     42.19 o
   5   7 -16      248.85      271.79     60.19 o
   6   7 -16       23.35      -28.53     52.49 o
   7   7 -16       24.01       62.93     80.84 o
   8   7 -16       20.01       85.92     73.30 o
   9   7 -16      107.02      114.28     77.55 o
  10   7 -16       42.07       -9.03     93.06 o
  11   7 -16      122.38       11.22     93.74 o
   0   8 -16     1092.71     1128.90    103.94 o
   1   8 -16       91.78       37.36     37.97 o
   2   8 -16     1016.39      989.61     75.80 o
   3   8 -16      306.75      382.66     58.00 o
   4   8 -16        8.34       58.94     49.44 o
   5   8 -16      874.20      914.03    160.36 o
   6   8 -16       62.21       37.70     61.19 o
   7   8 -16      577.84      597.08    154.88 o
   8   8 -16        4.06      -72.07     67.33 o
   9   8 -16      394.56      428.15     99.55 o
  10   8 -16       71.88      -10.47     72.86 o
  11   8 -16      115.51      116.40     88.14 o
   1   9 -16       43.65       57.55     50.39 o
   2   9 -16       33.49       86.91     49.40 o
   3   9 -16       29.44       96.55     62.24 o
   4   9 -16      755.20      748.72    110.83 o
   5   9 -16      126.20      119.15     62.71 o
   6   9 -16      327.11      194.13     74.97 o
   7   9 -16        3.92      -69.57    128.39 o
   8   9 -16      438.13      468.11    102.45 o
   9   9 -16       24.38       -4.25     71.81 o
  10   9 -16      244.46      110.67     83.42 o
   0  10 -16      535.63      842.44    119.12 o
   1  10 -16      159.52      173.75     56.88 o
   2  10 -16      699.94      815.61    118.95 o
   3  10 -16      299.88      454.14     91.03 o
   4  10 -16      167.46      169.54     69.31 o
   5  10 -16        1.11       29.97     79.40 o
   6  10 -16      215.84      142.36     68.79 o
   7  10 -16       91.87       -7.07     69.51 o
   8  10 -16       13.79      -40.58     66.92 o
   9  10 -16       93.68       87.41     99.18 o
  10  10 -16       90.01       41.25     81.28 o
   1  11 -16      221.80      192.99     67.17 o
   2  11 -16      293.54      289.22     73.63 o
   3  11 -16      167.90      219.71     82.03 o
   4  11 -16      401.07      380.17     91.30 o
   5  11 -16      226.55      358.28     82.32 o
   6  11 -16       31.43       50.94     79.26 o
   7  11 -16       14.15       56.62     97.82 o
   8  11 -16      159.88      220.69     91.38 o
   9  11 -16       47.33      -11.01     76.05 o
   0  12 -16      151.71      270.36    127.71 o
   1  12 -16      117.10      120.88     67.99 o
   2  12 -16      266.82      188.94     84.88 o
   3  12 -16      282.97      309.22     79.29 o
   4  12 -16      118.82       94.74     81.59 o
   5  12 -16      384.93      422.26    173.90 o
   6  12 -16        6.84      -83.60     70.15 o
   7  12 -16      592.47      471.85    107.02 o
   8  12 -16       63.12       39.35     85.59 o
   1  13 -16      340.21      395.82    100.75 o
   2  13 -16      304.76      352.52    101.98 o
   3  13 -16      332.98      278.72     88.11 o
   4  13 -16      365.97      457.92     82.75 o
   5  13 -16      160.66      115.14     68.92 o
   6  13 -16      374.52      401.07    106.05 o
   7  13 -16      106.53      126.35    103.25 o
   0  14 -16      723.84      684.73    184.77 o
   1  14 -16        7.49       72.68     85.50 o
   2  14 -16      806.82      980.62    177.98 o
   3  14 -16        9.97       88.50     86.62 o
   4  14 -16      509.96      484.68     91.18 o
   5  14 -16        8.03       -5.92     62.57 o
   6  14 -16      127.69       85.28     67.41 o
   1  15 -16      517.58      544.08    129.75 o
   2  15 -16      167.06      257.79     98.84 o
   3  15 -16      182.75      114.62    110.73 o
   4  15 -16      421.44      503.96    237.08 o
   2   0 -15      465.71      506.81     60.20 o
   4   0 -15     2225.31     2237.64    106.57 o
   6   0 -15     2864.25     2954.48    115.55 o
   8   0 -15     1496.71     1483.84    123.65 o
  10   0 -15      750.03      783.91    154.88 o
  12   0 -15      545.38      585.56    149.45 o
  14   0 -15      256.36      304.33    138.58 o
   0   1 -15      854.27      859.35     67.12 o
   1   1 -15       81.58       61.08     24.41 o
   2   1 -15     1317.96     1341.18     57.62 o
   3   1 -15      204.75      172.95     29.20 o
   4   1 -15     2663.81     2749.53    130.36 o
   5   1 -15      433.51      418.80     41.00 o
   6   1 -15      277.55      298.85     40.49 o
   7   1 -15      557.53      723.46     64.73 o
   8   1 -15       20.97      -37.66     47.16 o
   9   1 -15      443.73      438.59     91.20 o
  10   1 -15      217.47      190.24     77.29 o
  11   1 -15      154.33      203.25    112.76 o
  12   1 -15      245.97       91.03     75.89 o
  13   1 -15       47.57      -78.40     71.57 o
  14   1 -15      499.68      599.09    114.02 o
   1   2 -15     1552.43     1649.72     63.90 o
   2   2 -15       10.14       46.10     27.10 o
   3   2 -15      469.29      536.08     47.02 o
   4   2 -15      368.05      439.05     40.32 o
   5   2 -15      275.79      349.85     36.39 o
   6   2 -15      384.59      373.81     40.10 o
   7   2 -15       64.82       84.95     53.63 o
   8   2 -15      280.58      227.91     73.89 o
   9   2 -15      375.51      294.64     81.17 o
  10   2 -15      164.59      200.90    114.80 o
  11   2 -15      645.70      565.21    100.36 o
  12   2 -15        8.56      -14.46     87.63 o
  13   2 -15      589.32      446.01    103.83 o
  14   2 -15       51.14      -40.76     76.85 o
   0   3 -15      598.63      524.00     54.69 o
   1   3 -15       64.18       80.92     28.15 o
   2   3 -15      137.30      129.43     30.57 o
   3   3 -15      324.31      355.66     38.10 o
   4   3 -15      241.12      268.49     35.15 o
   5   3 -15      518.84      569.77     55.33 o
   6   3 -15      176.39      201.66     35.11 o
   7   3 -15     1860.41     1885.53    150.29 o
   8   3 -15      184.98      189.96     74.04 o
   9   3 -15     1262.24     1351.17    132.41 o
  10   3 -15      134.68       74.63     64.41 o
  11   3 -15      492.22      564.17    139.94 o
  12   3 -15      342.49      354.07    152.16 o
  13   3 -15        8.08       28.21     77.55 o
  14   3 -15      147.17       63.02     83.51 o
   1   4 -15       18.20      -21.34     28.84 o
   2   4 -15      129.01      127.74     35.60 o
   3   4 -15      247.27      262.43     35.39 o
   4   4 -15      448.74      403.13     40.76 o
   5   4 -15      110.06        4.64     27.02 o
   6   4 -15     2151.87     2337.47    117.14 o
   7   4 -15       42.21       72.66     52.95 o
   8   4 -15     1481.01     1304.91    130.48 o
   9   4 -15       30.40       26.31     68.67 o
  10   4 -15      683.20      619.83    122.95 o
  11   4 -15       82.86      157.10     73.06 o
  12   4 -15      127.17       87.69    115.48 o
  13   4 -15       36.15       43.29     78.67 o
   0   5 -15     1952.66     2121.26    125.36 o
   1   5 -15      400.30      465.31     47.46 o
   2   5 -15      935.30      951.02     62.02 o
   3   5 -15      265.85      181.23     37.81 o
   4   5 -15      761.35      803.56     58.92 o
   5   5 -15      204.70      204.53     40.89 o
   6   5 -15      477.54      521.36     66.18 o
   7   5 -15      226.56      117.72     62.75 o
   8   5 -15        7.39       15.56     62.62 o
   9   5 -15       11.02       12.47     63.21 o
  10   5 -15      331.17      209.49     81.55 o
  11   5 -15       14.44     -105.14     70.65 o
  12   5 -15      550.25      619.81    194.28 o
  13   5 -15       38.57      -93.95     68.54 o
   1   6 -15     1877.35     1756.00     84.35 o
   2   6 -15      169.85      107.61     35.77 o
   3   6 -15      809.32      817.13     56.44 o
   4   6 -15      182.30      156.81     43.76 o
   5   6 -15      229.76      176.93     50.02 o
   6   6 -15     2068.85     2170.43    170.80 o
   7   6 -15      180.90      129.17     57.97 o
   8   6 -15      944.62      879.42    133.14 o
   9   6 -15        6.84      -43.89     78.12 o
  10   6 -15      407.08      470.89     94.98 o
  11   6 -15      146.35      194.64     92.38 o
  12   6 -15      103.74       13.45     73.41 o
  13   6 -15      118.51       58.26     77.91 o
   0   7 -15       25.77       42.26     46.46 o
   1   7 -15       89.09       79.22     35.93 o
   2   7 -15      350.54      261.68     54.39 o
   3   7 -15      562.15      549.38     68.45 o
   4   7 -15       95.79        4.38     36.67 o
   5   7 -15     1223.90     1257.25     91.80 o
   6   7 -15       65.21       69.67     45.30 o
   7   7 -15     1417.16     1589.56    118.30 o
   8   7 -15       87.94       39.36     66.72 o
   9   7 -15      874.10      906.22    116.75 o
  10   7 -15        6.89      -52.55     66.14 o
  11   7 -15      245.65      246.35     83.74 o
  12   7 -15       28.01      -19.66     73.12 o
  13   7 -15      249.13      362.00    100.02 o
   1   8 -15     1289.19     1414.10     71.36 o
   2   8 -15      134.08       87.87     37.79 o
   3   8 -15      484.64      480.14     52.26 o
   4   8 -15      141.82      148.92     48.25 o
   5   8 -15      240.72      131.16     48.34 o
   6   8 -15      461.21      480.90     73.08 o
   7   8 -15      154.36       81.17     74.69 o
   8   8 -15      403.50      369.26     89.67 o
   9   8 -15      116.77      163.38     76.58 o
  10   8 -15      134.84      118.60    122.95 o
  11   8 -15      142.69      146.13     79.38 o
  12   8 -15       26.93      100.07     80.29 o
   0   9 -15     1423.11     1578.72    101.79 o
   1   9 -15       64.39       24.62     36.27 o
   2   9 -15      995.29     1213.22     73.49 o
   3   9 -15      512.99      529.02     66.27 o
   4   9 -15      455.04      561.98     78.73 o
   5   9 -15      185.52      192.52     62.49 o
   6   9 -15      533.74      513.92     78.81 o
   7   9 -15       43.79      -40.58     52.16 o
   8   9 -15        0.16        6.67     64.92 o
   9   9 -15       91.74       54.08    134.50 o
  10   9 -15      130.98       70.62    120.24 o
  11   9 -15       39.67       18.48     73.41 o
  12   9 -15      479.31      585.20    110.98 o
   1  10 -15      167.65      131.45     38.68 o
   2  10 -15      367.97      237.36     56.21 o
   3  10 -15       22.65      -15.74     51.69 o
   4  10 -15      769.48      777.31     92.68 o
   5  10 -15       34.21       53.18     56.17 o
   6  10 -15      509.47      380.43     76.12 o
   7  10 -15       54.27       61.53     64.14 o
   8  10 -15      581.68      674.63    115.48 o
   9  10 -15       23.02      -48.91     67.83 o
  10  10 -15      542.36      552.79    104.42 o
  11  10 -15        6.48       28.18     73.41 o
   0  11 -15      476.15      418.61    175.26 o
   1  11 -15       59.72       23.85     53.42 o
   2  11 -15     1028.41     1037.75    119.39 o
   3  11 -15      324.20      510.57     80.73 o
   4  11 -15      602.13      692.90    102.15 o
   5  11 -15      496.35      521.28    109.62 o
   6  11 -15       49.74       21.21     56.66 o
   7  11 -15      361.88      413.11     82.32 o
   8  11 -15       66.23      -23.69     82.87 o
   9  11 -15      443.01      407.11    103.25 o
  10  11 -15      204.12       83.35     78.41 o
  11  11 -15      411.70      380.82     98.81 o
   1  12 -15     1052.37     1131.15    123.74 o
   2  12 -15      240.49      295.33     71.54 o
   3  12 -15     1112.13     1134.42    105.41 o
   4  12 -15       40.01      -42.00     65.14 o
   5  12 -15      232.35      273.28     92.27 o
   6  12 -15       12.38      -38.14     78.48 o
   7  12 -15        9.98      -20.31     59.74 o
   8  12 -15        5.32       -0.97     76.21 o
   9  12 -15      227.20      288.35     93.15 o
  10  12 -15       25.91      -19.02     77.12 o
   0  13 -15      441.85      361.39    141.29 o
   1  13 -15       12.76       82.20     97.14 o
   2  13 -15      140.63      111.60     63.89 o
   3  13 -15       15.91       10.86     56.45 o
   4  13 -15       76.62      226.75     66.41 o
   5  13 -15      305.00      409.69     78.02 o
   6  13 -15       71.58       73.83     76.05 o
   7  13 -15      302.15      319.27    123.63 o
   8  13 -15       61.95       40.41     94.42 o
   9  13 -15      245.39      236.12     91.11 o
   1  14 -15       38.79      150.47     82.76 o
   2  14 -15      265.42      301.71    104.61 o
   3  14 -15       43.42      165.67     85.78 o
   4  14 -15      247.29      345.17     74.23 o
   5  14 -15       28.05       47.79     58.58 o
   6  14 -15      446.62      636.21     90.88 o
   7  14 -15       36.67      111.15     72.94 o
   8  14 -15      686.38      474.15    146.73 o
   0  15 -15      491.39      499.96    164.39 o
   1  15 -15       28.15       53.60     80.63 o
   2  15 -15      312.19      352.27    103.63 o
   3  15 -15      158.00      237.99     92.70 o
   4  15 -15      236.25      418.01     99.41 o
   5  15 -15       61.31       28.87     82.58 o
   6  15 -15      116.55      191.16     72.48 o
   7  15 -15      185.27      125.46     82.25 o
   1  16 -15      881.39      924.89    134.82 o
   2  16 -15       43.09        8.74     79.22 o
   3  16 -15      470.56      716.83    123.65 o
   4  16 -15       95.06      118.90     86.62 o
   5  16 -15      196.32      209.61     94.29 o
   0  17 -15       12.09      -57.06    107.33 o
   1  17 -15       76.46       27.13     84.33 o
   2  17 -15       17.99       -0.14     90.52 o
   0   0 -14      325.64      294.57     61.65 o
   2   0 -14     1718.07     1694.66     88.66 o
   4   0 -14     2086.11     2078.93    139.82 o
   6   0 -14      510.15      592.88     51.61 o
   8   0 -14       51.65        7.19     44.43 o
  10   0 -14      576.06      675.66    108.10 o
  12   0 -14      229.01      220.49    174.58 o
  14   0 -14      947.70      754.01    129.97 o
   1   1 -14       71.86       71.40     23.59 o
   2   1 -14      839.33      812.39     45.43 o
   3   1 -14     1177.54     1158.85     52.12 o
   4   1 -14     1564.39     1552.22     65.12 o
   5   1 -14      462.38      440.42     37.23 o
   6   1 -14     1011.93     1045.72     45.32 o
   7   1 -14       64.44       87.68     29.67 o
   8   1 -14     1116.30     1047.92     66.74 o
   9   1 -14      128.64      157.24     52.04 o
  10   1 -14      681.37      754.44     76.79 o
  11   1 -14      136.11       90.87     54.51 o
  12   1 -14      340.28      366.06     79.20 o
  13   1 -14       92.57       55.96     60.56 o
  14   1 -14       92.81       15.77     60.14 o
  15   1 -14      235.65      224.28     73.26 o
   0   2 -14     1692.76     1596.30     85.68 o
   1   2 -14      541.77      550.41     38.04 o
   2   2 -14      695.98      708.26     41.35 o
   3   2 -14     1302.91     1356.88     84.92 o
   4   2 -14      758.23      754.61     47.15 o
   5   2 -14     1837.05     1923.46     61.03 o
   6   2 -14       36.89       32.93     23.46 o
   7   2 -14     2096.38     2256.38    138.29 o
   8   2 -14       40.70       45.67     40.98 o
   9   2 -14     1745.55     1616.18     99.66 o
  10   2 -14      108.39       77.11     51.83 o
  11   2 -14      767.01      550.77     80.01 o
  12   2 -14       68.67       11.22     56.04 o
  13   2 -14      369.83      362.82     73.81 o
  14   2 -14      145.09      157.28     79.03 o
  15   2 -14        2.08       55.65     60.75 o
   1   3 -14     2816.81     2931.22     80.95 o
   2   3 -14      190.37      172.04     30.10 o
   3   3 -14     1221.84     1302.16     71.11 o
   4   3 -14       48.22       73.77     26.44 o
   5   3 -14      183.51      236.33     29.53 o
   6   3 -14     1259.24     1339.91     62.26 o
   7   3 -14      318.49      365.46     42.07 o
   8   3 -14      244.98      259.39     67.46 o
   9   3 -14      245.24      123.01     53.71 o
  10   3 -14      156.43       86.58     50.54 o
  11   3 -14      216.29      209.88     60.22 o
  12   3 -14      120.39      111.06     58.89 o
  13   3 -14      398.79      277.15     76.09 o
  14   3 -14       31.06       24.95     61.08 o
  15   3 -14      327.11      412.45     98.44 o
   0   4 -14     1097.75     1090.64    129.45 o
   1   4 -14       74.31       74.05     30.74 o
   2   4 -14      263.26      212.54     31.52 o
   3   4 -14      283.31      279.55     33.36 o
   4   4 -14      449.01      569.78     43.33 o
   5   4 -14      363.48      435.74     39.51 o
   6   4 -14      428.10      432.29     62.33 o
   7   4 -14     2316.81     2496.79    120.80 o
   8   4 -14      709.42      812.03    104.93 o
   9   4 -14      811.59      630.76     86.69 o
  10   4 -14      192.76      125.14     57.14 o
  11   4 -14       83.37       38.19     51.84 o
  12   4 -14     1051.66     1134.86     96.98 o
  13   4 -14       12.84       95.99     60.97 o
  14   4 -14      461.29      680.05    100.60 o
   1   5 -14      321.07      305.19     40.33 o
   2   5 -14      399.76      328.11     44.25 o
   3   5 -14      179.19      164.20     43.34 o
   4   5 -14      722.20      770.93     56.21 o
   5   5 -14      184.45      146.63     41.00 o
   6   5 -14     3890.96     4228.40    142.50 o
   7   5 -14      461.97      400.31     57.13 o
   8   5 -14     2130.25     2404.75    151.78 o
   9   5 -14        9.08      -35.19    120.24 o
  10   5 -14      661.36      569.21     94.01 o
  11   5 -14       25.53      -34.54     53.21 o
  12   5 -14      129.48       46.52     60.86 o
  13   5 -14      172.79       77.46     65.07 o
  14   5 -14      108.97       39.10     64.52 o
   0   6 -14      153.88       21.16     43.30 o
   1   6 -14      184.94      221.82     37.62 o
   2   6 -14       38.36       -3.63     28.40 o
   3   6 -14      285.49      302.76     38.58 o
   4   6 -14      800.29      737.90     56.56 o
   5   6 -14      673.66      681.61     67.89 o
   6   6 -14      214.83      174.66     57.26 o
   7   6 -14      854.25      784.02     73.41 o
   8   6 -14       57.89       56.66     42.29 o
   9   6 -14      552.59      475.30     89.10 o
  10   6 -14      543.37      594.46    122.95 o
  11   6 -14      321.33      287.60     82.25 o
  12   6 -14      327.91      316.83     85.89 o
  13   6 -14      115.38       96.56     71.61 o
  14   6 -14      290.54      350.58     83.30 o
   1   7 -14     2065.16     2173.31     89.54 o
   2   7 -14      389.64      326.86     38.76 o
   3   7 -14     1893.54     2103.40     89.20 o
   4   7 -14        4.96      -35.96     36.52 o
   5   7 -14      936.43      900.68     89.64 o
   6   7 -14     1671.45     1461.57     93.98 o
   7   7 -14      636.02      557.94     66.09 o
   8   7 -14       75.65       87.17     53.28 o
   9   7 -14      226.28      347.48     82.26 o
  10   7 -14       29.28      -12.64     62.29 o
  11   7 -14      767.97     1010.72    345.76 o
  12   7 -14       24.99       16.30     68.28 o
  13   7 -14      733.79      741.40    116.49 o
  14   7 -14       75.89       61.26    135.18 o
   0   8 -14      567.76      540.96     72.54 o
   1   8 -14      133.05      117.77     33.01 o
   2   8 -14     1178.92     1140.50     62.64 o
   3   8 -14     1083.03     1195.38    114.28 o
   4   8 -14      453.28      410.65     60.30 o
   5   8 -14      880.59      948.79     79.04 o
   6   8 -14      443.74      466.24     67.53 o
   7   8 -14     1115.64     1111.03     85.06 o
   8   8 -14       45.58       30.60     93.67 o
   9   8 -14      730.42      725.74    104.78 o
  10   8 -14      108.97      -49.52     65.50 o
  11   8 -14      232.23      200.64     78.52 o
  12   8 -14      130.33       68.94     76.65 o
  13   8 -14       51.95      -37.90    141.29 o
   1   9 -14     1220.69     1106.12     63.10 o
   2   9 -14      673.10      678.38     62.39 o
   3   9 -14      409.01      282.93     52.80 o
   4   9 -14      621.00      530.25     65.46 o
   5   9 -14      276.95      250.73     62.36 o
   6   9 -14     1056.49     1218.55     98.05 o
   7   9 -14      229.84      232.85     92.03 o
   8   9 -14      769.36      726.28    119.95 o
   9   9 -14       69.83       26.46     66.87 o
  10   9 -14      971.55      924.55    116.21 o
  11   9 -14      105.17      -20.48     68.19 o
  12   9 -14       90.76       32.22     74.26 o
  13   9 -14      314.13      263.76    111.41 o
   0  10 -14     3790.28     3943.14    146.88 o
   1  10 -14      411.47      359.49     43.76 o
   2  10 -14     2205.58     2321.44    149.62 o
   3  10 -14      461.46      578.13     69.63 o
   4  10 -14     1266.39     1263.66     91.25 o
   5  10 -14      308.58      226.59     52.96 o
   6  10 -14      394.71      384.11     71.95 o
   7  10 -14       34.80       -9.33     51.95 o
   8  10 -14        0.15       68.58     68.68 o
   9  10 -14       70.11      150.36     73.02 o
  10  10 -14      212.10      126.27    103.93 o
  11  10 -14      140.11      142.63     78.63 o
  12  10 -14      787.58      830.30    177.98 o
   1  11 -14     2375.46     2474.34    136.30 o
   2  11 -14       47.21        3.74     35.98 o
   3  11 -14      707.08      829.14     78.54 o
   4  11 -14       25.22      -14.37     50.37 o
   5  11 -14      143.75      138.83     59.53 o
   6  11 -14      343.86      339.98     72.41 o
   7  11 -14       14.06      -63.03     48.68 o
   8  11 -14      357.89      479.92    230.28 o
   9  11 -14       73.60      -73.39     66.34 o
  10  11 -14      125.66       38.88     75.73 o
  11  11 -14      499.52      773.59    133.14 o
  12  11 -14       12.96     -150.33     84.23 o
   0  12 -14      403.65      341.01    118.20 o
   1  12 -14       22.73       63.68     63.36 o
   2  12 -14      164.41      257.14     63.48 o
   3  12 -14      164.08      234.93     54.94 o
   4  12 -14       85.51      205.26     62.31 o
   5  12 -14      737.02      762.83    115.76 o
   6  12 -14        1.76      -50.86     51.49 o
   7  12 -14      672.69      695.62     91.29 o
   8  12 -14      105.78       37.15     75.40 o
   9  12 -14      315.72      370.38     95.24 o
  10  12 -14       64.42       91.11     77.55 o
  11  12 -14      195.63       53.03     82.80 o
   1  13 -14      400.50      616.78    188.85 o
   2  13 -14      116.23      126.86     60.94 o
   3  13 -14      358.25      487.34     77.01 o
   4  13 -14      192.14      167.59     62.82 o
   5  13 -14      150.67      260.41     58.84 o
   6  13 -14      331.90      313.35    103.23 o
   7  13 -14       24.88      -71.01     53.73 o
   8  13 -14      144.29      110.65     74.64 o
   9  13 -14       56.79       50.94    101.89 o
  10  13 -14      155.95      288.78    156.92 o
   0  14 -14     1110.71     1605.86    216.02 o
   1  14 -14       37.95      -63.09     66.64 o
   2  14 -14      387.67      349.64    175.94 o
   3  14 -14       15.90      137.04     77.94 o
   4  14 -14      249.06      281.83     80.88 o
   5  14 -14      243.59      261.75     90.73 o
   6  14 -14       88.56       64.84     58.90 o
   7  14 -14       64.09       88.64     60.56 o
   8  14 -14       80.11      -17.18     71.59 o
   9  14 -14       28.54      114.33     84.54 o
   1  15 -14       84.98       71.80     74.45 o
   2  15 -14      173.59      245.80    198.36 o
   3  15 -14      155.37      194.34     84.22 o
   4  15 -14      346.85      320.28    163.71 o
   5  15 -14       19.32      -38.38    130.43 o
   6  15 -14      551.51      870.30    122.83 o
   7  15 -14       10.09       54.65     61.20 o
   8  15 -14      323.47      450.53     91.69 o
   0  16 -14      181.20      157.60    123.63 o
   1  16 -14       17.43       85.52     78.29 o
   2  16 -14       53.88       23.66    124.99 o
   3  16 -14      209.81      132.85     83.56 o
   4  16 -14       26.66       32.60     74.22 o
   5  16 -14      528.39      473.44    118.88 o
   6  16 -14        4.23       36.29     76.97 o
   7  16 -14      566.11      578.10    245.91 o
   1  17 -14      731.63      917.48    135.91 o
   2  17 -14       11.29       -9.77     75.24 o
   3  17 -14      542.62      603.64    134.50 o
   4  17 -14       99.98      170.31     93.43 o
   5  17 -14       94.48       79.15     80.29 o
   0  18 -14      268.51      339.65    150.80 o
   1  18 -14       21.59      126.93     89.28 o
   2  18 -14      200.13      191.48     99.40 o
   3  18 -14      163.30      132.18     92.81 o
   2   0 -13      485.26      550.12     51.03 o
   4   0 -13     2227.86     2259.08     78.33 o
   6   0 -13     2105.59     2130.48     83.84 o
   8   0 -13     2377.26     2555.95    159.16 o
  10   0 -13      890.60      776.94    107.82 o
  12   0 -13      562.58      696.42    162.35 o
  14   0 -13      313.74      273.90    100.67 o
  16   0 -13       14.59     -100.39     88.44 o
   0   1 -13      536.18      479.41     49.47 o
   1   1 -13      148.56      158.44     25.08 o
   2   1 -13     1249.42     1343.71     53.16 o
   3   1 -13      987.90     1106.87     49.30 o
   4   1 -13      840.90      844.04     42.78 o
   5   1 -13     1527.56     1636.50     53.89 o
   6   1 -13      370.27      364.13     32.56 o
   7   1 -13     1830.21     1892.18     65.45 o
   8   1 -13       84.55      101.48     33.79 o
   9   1 -13      915.87      870.34     76.14 o
  10   1 -13      550.84      502.65     66.74 o
  11   1 -13      429.15      407.79     64.92 o
  12   1 -13      510.89      423.44     70.54 o
  13   1 -13      352.97      363.34    111.19 o
  14   1 -13      335.93      330.31     71.67 o
  15   1 -13       63.43      -16.75     62.76 o
  16   1 -13      230.17      174.58     72.45 o
   1   2 -13     1611.09     1622.05     58.39 o
   2   2 -13       38.45       58.54     22.21 o
   3   2 -13     4285.70     4555.33     91.51 o
   4   2 -13       51.57       49.96     21.45 o
   5   2 -13     1341.21     1468.80     57.35 o
   6   2 -13      139.07      151.29     26.31 o
   7   2 -13      231.28      260.72     31.94 o
   8   2 -13      181.22      139.64     38.68 o
   9   2 -13      146.42      175.62     41.13 o
  10   2 -13       90.66        0.80     44.40 o
  11   2 -13      712.15      847.17    100.01 o
  12   2 -13       28.94       13.95     53.01 o
  13   2 -13      607.02      564.29     79.66 o
  14   2 -13       77.12      -75.12     53.46 o
  15   2 -13      673.91      522.84     84.47 o
  16   2 -13        4.07        5.47     65.27 o
   0   3 -13      159.26      114.42     34.02 o
   1   3 -13      406.10      428.86     37.29 o
   2   3 -13      558.08      533.11     47.41 o
   3   3 -13     1819.98     1819.05     65.91 o
   4   3 -13      350.05      339.68     34.28 o
   5   3 -13     2285.63     2319.01     73.13 o
   6   3 -13      176.56      112.60     29.60 o
   7   3 -13     1415.84     1442.80     65.67 o
   8   3 -13      142.88       81.78     39.02 o
   9   3 -13     1096.92     1121.02     94.46 o
  10   3 -13       46.88       49.42     46.91 o
  11   3 -13     1274.11     1347.20    109.03 o
  12   3 -13      407.94      391.68     70.06 o
  13   3 -13      283.39      217.61     66.02 o
  14   3 -13      112.33       98.84     60.25 o
  15   3 -13        0.29      -25.54     61.57 o
   1   4 -13      887.87      810.22     52.29 o
   2   4 -13      173.06      154.05     28.75 o
   3   4 -13      459.27      487.23     37.74 o
   4   4 -13      709.43      724.18     43.90 o
   5   4 -13       70.87       55.92     25.76 o
   6   4 -13     2813.95     3033.35     94.68 o
   7   4 -13      180.25      134.00     32.68 o
   8   4 -13      426.68      331.93     54.03 o
   9   4 -13      281.81      208.77    125.31 o
  10   4 -13      680.65      754.74    118.65 o
  11   4 -13       36.62       57.34     53.73 o
  12   4 -13      729.66      690.92     94.32 o
  13   4 -13      206.41      195.97     64.16 o
  14   4 -13       14.12       47.88     60.62 o
  15   4 -13      294.65      233.42     72.43 o
   0   5 -13     1646.51     1658.57    103.84 o
   1   5 -13       84.93       65.78     28.64 o
   2   5 -13      875.78      849.98     63.09 o
   3   5 -13      300.32      300.83     42.19 o
   4   5 -13      886.03      886.91     56.32 o
   5   5 -13      306.45      283.62     32.37 o
   6   5 -13      302.61      273.08     37.01 o
   7   5 -13      265.03      321.31     50.72 o
   8   5 -13     1142.18     1091.64     80.40 o
   9   5 -13      157.64      130.15     54.30 o
  10   5 -13      343.50      492.08     92.61 o
  11   5 -13      404.15      315.86     70.55 o
  12   5 -13     1154.71     1130.36    104.81 o
  13   5 -13       52.35       57.14     64.15 o
  14   5 -13     1461.91     1564.26    129.24 o
  15   5 -13       73.00       58.39     65.18 o
   1   6 -13      908.52      919.13     56.97 o
   2   6 -13       64.16       74.97     30.85 o
   3   6 -13     1211.95     1173.74     64.20 o
   4   6 -13      524.96      525.42     47.76 o
   5   6 -13      799.31      871.58     61.80 o
   6   6 -13      757.50      736.96     66.42 o
   7   6 -13       91.89      126.91     42.55 o
   8   6 -13     1231.21     1362.51    139.82 o
   9   6 -13      298.37      380.67     75.31 o
  10   6 -13      560.58      863.25    107.90 o
  11   6 -13      618.08      502.43     80.16 o
  12   6 -13      121.34       83.08     75.62 o
  13   6 -13     1520.25     1562.91    123.35 o
  14   6 -13      130.91       63.69     93.54 o
  15   6 -13      693.87      698.80     98.82 o
   0   7 -13      872.78      733.49     94.18 o
   1   7 -13       42.27       31.62     27.69 o
   2   7 -13      815.64      936.90     80.40 o
   3   7 -13      833.34      834.77     56.77 o
   4   7 -13      210.65      214.54     58.02 o
   5   7 -13     1649.44     1580.17     93.22 o
   6   7 -13      103.29       64.12     40.67 o
   7   7 -13     2578.62     2636.54    201.00 o
   8   7 -13       66.86      119.40     42.18 o
   9   7 -13     1911.91     1894.38    121.35 o
  10   7 -13      248.22      179.39     72.02 o
  11   7 -13      481.98      535.36     92.49 o
  12   7 -13        0.68      -45.34     64.20 o
  13   7 -13      258.74      240.27     94.42 o
  14   7 -13       35.98       58.57     69.24 o
  15   7 -13       17.44       -1.48     67.07 o
   1   8 -13     1183.69     1292.63     63.45 o
   2   8 -13       89.11      128.79     34.11 o
   3   8 -13     2371.95     2395.96    127.19 o
   4   8 -13      683.53      688.39     67.23 o
   5   8 -13     1300.70     1456.61    111.58 o
   6   8 -13      621.37      509.33     60.57 o
   7   8 -13      442.77      489.09     86.28 o
   8   8 -13      593.47      579.33     65.14 o
   9   8 -13      411.89      492.68     72.89 o
  10   8 -13      262.26       61.43     66.06 o
  11   8 -13      849.38      815.74    109.17 o
  12   8 -13      118.87      136.02     75.90 o
  13   8 -13      453.96      405.63     94.42 o
  14   8 -13      112.12      -25.86     82.20 o
   0   9 -13     3292.00     3307.32    122.64 o
   1   9 -13       16.53       -3.15     28.26 o
   2   9 -13     2020.17     1990.66    108.76 o
   3   9 -13      197.34      118.81     43.21 o
   4   9 -13      770.45      733.63     69.59 o
   5   9 -13      127.51      109.90     42.92 o
   6   9 -13      379.95      358.87     85.30 o
   7   9 -13      544.22      635.86     78.45 o
   8   9 -13       39.88      -18.45     39.00 o
   9   9 -13      253.46      209.10     75.36 o
  10   9 -13      124.25      231.85     76.15 o
  11   9 -13       70.61       31.64     68.18 o
  12   9 -13      543.23      608.92    226.21 o
  13   9 -13       36.81      -44.48     68.28 o
  14   9 -13      317.99      202.79     82.94 o
   1  10 -13      157.98      158.54     51.16 o
   2  10 -13      515.69      535.59     64.21 o
   3  10 -13       47.65       38.55     41.33 o
   4  10 -13      443.24      472.66     60.40 o
   5  10 -13      270.30      258.45     51.44 o
   6  10 -13     1183.78     1242.22     89.68 o
   7  10 -13       72.19       19.14     42.38 o
   8  10 -13      828.03      815.60     89.46 o
   9  10 -13        7.23      -50.04     55.28 o
  10  10 -13      909.52      877.58    111.44 o
  11  10 -13       96.67      158.57     76.52 o
  12  10 -13      108.62       81.22     75.06 o
  13  10 -13      118.17      -40.90     85.59 o
   0  11 -13      804.37      866.17     77.11 o
   1  11 -13      568.87      635.54     60.45 o
   2  11 -13      869.23     1041.87     72.77 o
   3  11 -13      979.71     1083.73     83.54 o
   4  11 -13      268.29      281.47     55.23 o
   5  11 -13      688.61      788.89     93.87 o
   6  11 -13      145.20      131.01     45.82 o
   7  11 -13      542.14      585.09     78.33 o
   8  11 -13       31.62       33.92     52.02 o
   9  11 -13      563.58      502.83     90.97 o
  10  11 -13       83.43       91.57     74.09 o
  11  11 -13      333.22      335.80    101.22 o
  12  11 -13       73.65       85.33     76.97 o
  13  11 -13       12.88      -12.37     98.50 o
   1  12 -13     1773.44     1942.56     98.35 o
   2  12 -13      131.37      102.88     42.58 o
   3  12 -13      952.46     1049.58     94.50 o
   4  12 -13       17.36       -0.04     39.54 o
   5  12 -13      287.64      312.79     58.30 o
   6  12 -13      136.34      121.38     64.58 o
   7  12 -13       59.46       75.73     67.01 o
   8  12 -13       25.98       80.63     59.33 o
   9  12 -13      142.50       32.79    162.35 o
  10  12 -13      132.27      120.86     71.78 o
  11  12 -13      327.27      211.56     83.18 o
  12  12 -13        4.73      -99.96     95.10 o
   0  13 -13      992.32     1285.23    188.85 o
   1  13 -13      131.44      -13.49     48.61 o
   2  13 -13      581.68      609.21     70.40 o
   3  13 -13      304.99      184.15     52.56 o
   4  13 -13      208.62      313.35     58.35 o
   5  13 -13      486.76      486.90     65.27 o
   6  13 -13        3.91      -20.31     56.34 o
   7  13 -13      351.31      503.67     80.21 o
   8  13 -13       45.65       23.22     58.06 o
   9  13 -13      458.61      221.63    146.73 o
  10  13 -13       50.79       97.34     73.30 o
  11  13 -13      233.48      231.85    139.26 o
   1  14 -13      194.34      202.69    152.84 o
   2  14 -13      372.40      351.10     89.82 o
   3  14 -13       70.24       54.81     67.48 o
   4  14 -13      737.77      794.43     91.75 o
   5  14 -13       25.96       48.14     51.11 o
   6  14 -13     1024.07      986.53     86.23 o
   7  14 -13       91.27      139.90     52.49 o
   8  14 -13      560.69      551.15     87.52 o
   9  14 -13       23.58       27.56     74.39 o
  10  14 -13      595.95      721.69    115.30 o
  11  14 -13        0.06       16.87     73.59 o
   0  15 -13     1280.88     1664.28    228.24 o
   1  15 -13        9.03       79.21     70.21 o
   2  15 -13      570.27      713.74    109.84 o
   3  15 -13       84.24        7.21     62.97 o
   4  15 -13      270.10      380.57     92.05 o
   5  15 -13       66.80       76.31     66.20 o
   6  15 -13       41.92      -38.55     50.29 o
   7  15 -13      200.29      182.81     74.11 o
   8  15 -13       72.88       75.37     64.34 o
   9  15 -13      303.64      234.22     97.82 o
  10  15 -13       33.85       88.27     61.46 o
   1  16 -13      350.08      500.62    118.20 o
   2  16 -13       28.42      -26.03     66.27 o
   3  16 -13      273.14      274.29     89.33 o
   4  16 -13       63.58       64.71     77.18 o
   5  16 -13       32.38       23.21     73.37 o
   6  16 -13      207.78      125.65     81.05 o
   7  16 -13       86.16       97.18     81.61 o
   8  16 -13       21.28       -2.72     93.74 o
   9  16 -13       90.35      152.85     81.52 o
   0  17 -13      127.51      247.26    134.50 o
   1  17 -13       17.21       65.21     91.71 o
   2  17 -13       26.19       39.85     75.41 o
   3  17 -13      117.38      169.33     84.22 o
   4  17 -13       54.60       68.48     80.30 o
   5  17 -13      768.85      779.14    241.83 o
   6  17 -13        0.99      -70.40     69.60 o
   7  17 -13      699.77      765.32    148.09 o
   1  18 -13      526.57      508.30    111.92 o
   2  18 -13      138.37       68.62     84.05 o
   3  18 -13      508.20      686.39    121.72 o
   4  18 -13      696.46      714.42    125.54 o
   5  18 -13      176.44      180.16     89.72 o
   0  19 -13     1162.59     1096.39    213.30 o
   1  19 -13       46.55       -0.15    116.16 o
   2  19 -13     1340.87     1658.27    175.42 o
   3  19 -13      179.16      295.34    131.10 o
   0   0 -12    11166.08    10872.61    340.71 o
   2   0 -12     5319.52     5122.19    140.37 o
   4   0 -12     2285.37     2264.68     71.16 o
   6   0 -12      569.34      538.01     52.44 o
   8   0 -12      668.04      672.74     71.76 o
  10   0 -12      387.23      284.86     78.34 o
  12   0 -12     1915.21     2055.08    169.25 o
  14   0 -12     1383.00     1537.43    159.27 o
  16   0 -12      670.85      551.10    118.08 o
   1   1 -12     3265.77     3426.30     75.91 o
   2   1 -12      532.01      581.95     35.46 o
   3   1 -12     1289.90     1450.35     46.13 o
   4   1 -12     1570.98     1482.52     46.35 o
   5   1 -12      851.20      835.40     38.77 o
   6   1 -12     3272.29     3477.22     69.60 o
   7   1 -12      319.08      227.24     33.87 o
   8   1 -12     1822.25     1830.53     78.29 o
   9   1 -12      162.95      185.34     48.18 o
  10   1 -12      517.66      477.35     85.50 o
  11   1 -12      763.59      726.23     84.91 o
  12   1 -12      257.90      324.23     62.32 o
  13   1 -12     1110.93     1211.02    124.13 o
  14   1 -12      168.75       61.77     57.27 o
  15   1 -12      613.63      565.94    106.68 o
  16   1 -12       32.38       73.42     62.70 o
   0   2 -12      167.12      182.53     40.59 o
   1   2 -12      376.52      376.35     30.02 o
   2   2 -12       83.55       42.10     20.24 o
   3   2 -12     1333.71     1408.85     49.23 o
   4   2 -12      120.84      109.36     28.63 o
   5   2 -12     3112.35     3208.42     70.80 o
   6   2 -12      465.06      499.22     33.87 o
   7   2 -12     2743.01     2758.35     90.70 o
   8   2 -12        2.45      -19.64     25.55 o
   9   2 -12      891.78      954.46     77.26 o
  10   2 -12      312.72      347.70     56.63 o
  11   2 -12      811.22      814.15     81.98 o
  12   2 -12       15.65       31.25     48.29 o
  13   2 -12      100.50       69.01     53.30 o
  14   2 -12       57.82       43.65     58.78 o
  15   2 -12       22.09       21.66     60.36 o
  16   2 -12       87.20       46.20     63.07 o
   1   3 -12     1417.91     1319.11     55.14 o
   2   3 -12      238.09      263.63     32.61 o
   3   3 -12     1550.09     1512.73     68.75 o
   4   3 -12      269.58      268.81     44.84 o
   5   3 -12     1105.83     1021.98     47.47 o
   6   3 -12     1063.85     1086.43     56.23 o
   7   3 -12      163.21      200.32     27.70 o
   8   3 -12      670.33      711.11     54.13 o
   9   3 -12      246.97      324.09     40.96 o
  10   3 -12      130.33      118.91     53.19 o
  11   3 -12      518.18      615.30     79.76 o
  12   3 -12      319.00      261.95     65.11 o
  13   3 -12      755.10      733.00     83.58 o
  14   3 -12       16.36      -42.11     52.83 o
  15   3 -12     1238.49     1236.55    107.06 o
  16   3 -12       61.03      -15.28     62.14 o
   0   4 -12     3588.26     3941.88    247.08 o
   1   4 -12       17.45        2.40     23.88 o
   2   4 -12     3422.89     3775.71     82.05 o
   3   4 -12      246.47      242.85     31.32 o
   4   4 -12     1706.21     1990.63     62.82 o
   5   4 -12      544.03      572.43     36.86 o
   6   4 -12      198.45      211.45     30.58 o
   7   4 -12      730.37      735.61     52.06 o
   8   4 -12      328.57      381.52     36.92 o
   9   4 -12      267.30      217.96     48.32 o
  10   4 -12      314.77      111.52     54.57 o
  11   4 -12      886.04      901.73     91.30 o
  12   4 -12      983.97     1082.85    103.90 o
  13   4 -12      169.79      181.74     68.05 o
  14   4 -12     1497.98     1406.59    122.37 o
  15   4 -12      148.94       76.98     61.93 o
  16   4 -12      667.33      546.72     89.75 o
   1   5 -12       90.01       64.68     23.71 o
   2   5 -12     1241.20     1351.19     56.60 o
   3   5 -12      239.57      266.35     36.44 o
   4   5 -12     1829.76     1964.36     72.85 o
   5   5 -12      251.23      210.00     29.64 o
   6   5 -12     1670.44     1637.53     69.63 o
   7   5 -12       48.43       72.32     25.79 o
   8   5 -12     1436.23     1408.19     94.63 o
   9   5 -12      150.00      142.75     45.20 o
  10   5 -12     2031.67     1832.00    242.23 o
  11   5 -12      243.45      186.77     85.33 o
  12   5 -12      846.70      788.88     88.97 o
  13   5 -12      250.63      259.73     67.52 o
  14   5 -12      235.95      136.94     68.09 o
  15   5 -12      109.54       97.31     73.21 o
  16   5 -12       33.60       27.15     62.88 o
   0   6 -12     2707.22     3089.48    183.16 o
   1   6 -12       98.67       42.30     26.71 o
   2   6 -12      286.02      340.83     39.26 o
   3   6 -12      145.87      153.30     30.00 o
   4   6 -12      245.42      219.13     33.49 o
   5   6 -12     1068.01     1069.77     64.00 o
   6   6 -12      317.70      336.57     41.79 o
   7   6 -12      603.32      667.50    112.95 o
   8   6 -12       18.60       -8.56     33.46 o
   9   6 -12      957.43     1043.53     78.24 o
  10   6 -12      327.66      309.20     94.33 o
  11   6 -12      121.29       89.48     54.80 o
  12   6 -12      436.95      292.35     67.99 o
  13   6 -12      322.26      287.55     70.38 o
  14   6 -12      336.68      378.03     92.14 o
  15   6 -12       87.16       84.46    101.57 o
  16   6 -12      384.68      430.79     91.74 o
   1   7 -12      120.42      102.08     30.63 o
   2   7 -12     1279.79     1195.64     58.54 o
   3   7 -12      675.68      773.58     52.57 o
   4   7 -12       99.65       97.22     32.07 o
   5   7 -12     1725.94     1586.55     79.43 o
   6   7 -12       48.55       71.32     46.67 o
   7   7 -12      387.85      257.48     79.26 o
   8   7 -12      121.59       60.75     39.06 o
   9   7 -12      463.83      412.53     55.34 o
  10   7 -12      182.18      126.47     64.51 o
  11   7 -12      933.69     1220.99    336.93 o
  12   7 -12       64.78       86.30     59.26 o
  13   7 -12      628.96      737.10    207.04 o
  14   7 -12      179.53      205.81     66.78 o
  15   7 -12      614.57      544.32     91.69 o
   0   8 -12      605.71      586.73     68.06 o
   1   8 -12      467.05      511.96     45.77 o
   2   8 -12      647.70      682.05     50.38 o
   3   8 -12      914.40      942.93     84.38 o
   4   8 -12      110.48      138.75     36.90 o
   5   8 -12     1270.91     1312.62     83.12 o
   6   8 -12      262.55      241.82     46.76 o
   7   8 -12     2504.21     2519.05    113.16 o
   8   8 -12       30.41       85.67     40.55 o
   9   8 -12     1603.32     1687.19     98.91 o
  10   8 -12       55.88        0.09     46.30 o
  11   8 -12      636.17      686.00    161.67 o
  12   8 -12       97.65      134.50     99.86 o
  13   8 -12      141.93      171.08     73.89 o
  14   8 -12      211.08       36.97     71.49 o
  15   8 -12       41.35      147.57     76.12 o
   1   9 -12      343.71      358.40     40.38 o
   2   9 -12      990.76     1098.22     62.78 o
   3   9 -12     1035.38      979.92     65.13 o
   4   9 -12     1216.31     1098.24    118.25 o
   5   9 -12      521.53      568.12     61.57 o
   6   9 -12     1385.63     1364.33     87.43 o
   7   9 -12       50.31       31.44     38.77 o
   8   9 -12     2839.28     2771.85    134.24 o
   9   9 -12      185.92      200.04     57.26 o
  10   9 -12     1042.79     1060.12     92.07 o
  11   9 -12      348.52      286.57     78.39 o
  12   9 -12      499.97      385.30     84.14 o
  13   9 -12       63.12        1.71     65.21 o
  14   9 -12       73.53       33.44     73.39 o
  15   9 -12       55.62       24.88     76.52 o
   0  10 -12     5558.09     5694.27    190.40 o
   1  10 -12      757.37      818.07     55.40 o
   2  10 -12     4519.23     4670.13    141.50 o
   3  10 -12      898.00      956.46    100.79 o
   4  10 -12      313.84      321.14     51.42 o
   5  10 -12      422.66      400.96     56.11 o
   6  10 -12       76.72       20.11     40.22 o
   7  10 -12       67.14       96.98     43.31 o
   8  10 -12       20.56       59.02     41.00 o
   9  10 -12       62.60       33.79     41.43 o
  10  10 -12      641.73      478.36    145.37 o
  11  10 -12      172.45       99.15     74.04 o
  12  10 -12      572.15      624.79     97.72 o
  13  10 -12       45.28        4.56     67.69 o
  14  10 -12      627.79      703.86    105.47 o
   1  11 -12     3638.62     3767.16    108.16 o
   2  11 -12      162.83      169.97     41.61 o
   3  11 -12     1761.90     1883.18    104.76 o
   4  11 -12      293.33      365.81     55.60 o
   5  11 -12      506.98      613.58     66.00 o
   6  11 -12      291.03      282.26     52.81 o
   7  11 -12      120.05      122.36     46.52 o
   8  11 -12      747.29      718.76     71.78 o
   9  11 -12      166.25      159.83     86.25 o
  10  11 -12      174.88      104.19     92.38 o
  11  11 -12      727.06      665.89     99.01 o
  12  11 -12       73.47      131.72     70.16 o
  13  11 -12      529.87      553.55    129.75 o
  14  11 -12       29.03      -52.65    102.57 o
   0  12 -12      341.91      258.29     72.94 o
   1  12 -12       93.19       60.99     37.48 o
   2  12 -12        7.67        0.17     34.73 o
   3  12 -12      795.60      846.28     66.96 o
   4  12 -12      101.57      118.54     56.96 o
   5  12 -12      789.82      644.95     70.88 o
   6  12 -12        4.96      -24.33     39.38 o
   7  12 -12      998.14     1173.56     87.24 o
   8  12 -12       74.72       13.32     51.19 o
   9  12 -12     1242.40     1147.99    122.74 o
  10  12 -12      174.17       64.60     78.80 o
  11  12 -12      276.69      371.25     88.71 o
  12  12 -12       62.51       -9.42     72.11 o
  13  12 -12      179.08      249.92    142.65 o
   1  13 -12      627.03      477.64     74.42 o
   2  13 -12      182.92      225.46     50.90 o
   3  13 -12      506.12      429.64     52.99 o
   4  13 -12      269.38      271.86     49.03 o
   5  13 -12      221.63      158.47     47.23 o
   6  13 -12      503.41      411.31     64.47 o
   7  13 -12      151.08      138.42     58.96 o
   8  13 -12      462.09      505.84     89.88 o
   9  13 -12      173.18      114.48     81.52 o
  10  13 -12      156.51      104.86     72.42 o
  11  13 -12       61.77       62.42     86.95 o
  12  13 -12       44.08       26.02    110.05 o
   0  14 -12      676.03      634.47    146.73 o
   1  14 -12       31.56       86.62     71.97 o
   2  14 -12      631.07      623.68     89.64 o
   3  14 -12       12.37       31.71     47.02 o
   4  14 -12      421.65      481.04     58.10 o
   5  14 -12      198.99      130.84     53.73 o
   6  14 -12       14.40       29.35     44.58 o
   7  14 -12       84.17       97.54     68.63 o
   8  14 -12      236.73      223.06     67.22 o
   9  14 -12       22.27       13.68     69.37 o
  10  14 -12      121.34       62.55    104.61 o
  11  14 -12       57.40       34.45     71.56 o
  12  14 -12      340.11      228.13     84.66 o
   1  15 -12      175.40      298.24     80.42 o
   2  15 -12      103.95      121.30     72.53 o
   3  15 -12       70.86       79.45     64.61 o
   4  15 -12     1026.57     1073.63    127.24 o
   5  15 -12       41.94       20.08    101.89 o
   6  15 -12     1179.12     1372.72    151.91 o
   7  15 -12       55.74       -0.36     46.39 o
   8  15 -12      957.68      954.80     83.56 o
   9  15 -12       12.73       14.66     52.17 o
  10  15 -12      532.18      390.86     76.52 o
  11  15 -12       98.80       32.28    184.09 o
   0  16 -12      189.95       -9.51    103.25 o
   1  16 -12       82.36       35.05     75.88 o
   2  16 -12      401.54      544.45     97.86 o
   3  16 -12      330.20      260.09     84.39 o
   4  16 -12      104.53      154.35     75.73 o
   5  16 -12      311.23      270.79     83.37 o
   6  16 -12       20.45       10.19    128.39 o
   7  16 -12      667.86      781.03    117.46 o
   8  16 -12       71.31       31.55     72.21 o
   9  16 -12     1167.28     1213.23    172.54 o
  10  16 -12       15.17        4.73    124.31 o
   1  17 -12     1140.55     1258.94    143.14 o
   2  17 -12        1.92       46.34     72.54 o
   3  17 -12      386.94      304.79     91.65 o
   4  17 -12       64.00       43.90     72.44 o
   5  17 -12      214.43      186.43     85.77 o
   6  17 -12       29.57      -93.24     64.07 o
   7  17 -12       39.32       26.97     75.41 o
   8  17 -12       44.10       74.72     92.38 o
   9  17 -12      171.86      101.89     99.18 o
   0  18 -12     1072.29     1171.11    198.36 o
   1  18 -12       25.04       62.07     72.44 o
   2  18 -12      344.45      390.75    101.27 o
   3  18 -12       44.98       -6.02     70.39 o
   4  18 -12      323.04      348.15    141.97 o
   5  18 -12      168.43      155.93    133.14 o
   6  18 -12       33.78       -1.93     79.11 o
   7  18 -12      254.70      219.49     93.36 o
   1  19 -12       34.05       -3.79     76.05 o
   2  19 -12       98.37      237.71    161.67 o
   3  19 -12       29.69        4.09     80.83 o
   4  19 -12      689.45      730.92    224.17 o
   5  19 -12      215.58      433.49    105.76 o
   0  20 -12      479.87      533.93    169.82 o
   1  20 -12       55.12      -62.82     81.23 o
   2  20 -12     1042.22     1522.73    190.20 o
   2   0 -11      193.95      157.60     37.90 o
   4   0 -11     4171.15     4160.10     96.91 o
   6   0 -11     2520.50     2320.55    116.03 o
   8   0 -11     2699.69     2897.75    128.38 o
  10   0 -11     1170.93     1129.72    121.09 o
  12   0 -11      440.63      465.97     94.99 o
  14   0 -11      114.19      291.00     93.27 o
  16   0 -11      407.49      364.09    108.75 o
   0   1 -11      278.03      278.03     46.28 o
   1   1 -11      228.68      261.79     25.14 o
   2   1 -11     1830.80     1892.85     52.90 o
   3   1 -11      496.91      521.15     25.59 o
   4   1 -11     1344.06     1326.20     44.62 o
   5   1 -11     1545.40     1581.83     47.30 o
   6   1 -11      214.36      166.76     25.59 o
   7   1 -11     1842.04     2001.15     63.13 o
   8   1 -11      828.02      886.45     55.80 o
   9   1 -11      478.01      500.16     52.30 o
  10   1 -11      384.97      319.08     56.84 o
  11   1 -11      490.51      410.85     61.88 o
  12   1 -11      787.52      818.03     89.22 o
  13   1 -11      100.18       64.01     49.69 o
  14   1 -11     1626.16     1642.13    115.28 o
  15   1 -11       11.87      -84.97     54.04 o
  16   1 -11      726.65      762.87    123.54 o
  17   1 -11      118.81       67.21     68.92 o
   1   2 -11     2741.70     2644.69     74.49 o
   2   2 -11       27.55        7.95     17.96 o
   3   2 -11     3580.16     3403.40     76.46 o
   4   2 -11      328.41      347.29     27.35 o
   5   2 -11     1155.16     1173.08     44.56 o
   6   2 -11      393.98      385.23     28.59 o
   7   2 -11      139.00      141.23     24.56 o
   8   2 -11      664.71      776.50     55.60 o
   9   2 -11      224.79      205.48     45.32 o
  10   2 -11      459.41      408.08     66.24 o
  11   2 -11      482.01      449.09     64.65 o
  12   2 -11      173.38       88.53     51.49 o
  13   2 -11     1437.99     1370.69    102.43 o
  14   2 -11        7.83       -6.61     51.46 o
  15   2 -11     2054.50     2080.38    133.98 o
  16   2 -11       30.60      130.14     63.87 o
  17   2 -11      884.98      946.50    104.01 o
   0   3 -11     2851.22     2951.94    123.46 o
   1   3 -11      336.40      340.29     26.55 o
   2   3 -11     1289.22     1399.53     65.02 o
   3   3 -11     1126.37     1066.46     48.54 o
   4   3 -11      711.19      803.56     58.99 o
   5   3 -11     2205.03     2219.29     58.07 o
   6   3 -11      107.26       92.72     21.68 o
   7   3 -11     1192.15     1288.83     45.68 o
   8   3 -11      200.81      230.40     32.08 o
   9   3 -11      700.64      764.70     66.86 o
  10   3 -11       17.78       -7.38     45.14 o
  11   3 -11      896.66     1035.02     93.00 o
  12   3 -11      235.92      144.36     63.49 o
  13   3 -11      476.73      408.90     75.69 o
  14   3 -11      236.63      196.08     63.14 o
  15   3 -11      143.91      149.89     63.44 o
  16   3 -11      301.89      308.03     74.46 o
  17   3 -11      247.14      132.54     73.91 o
   1   4 -11      629.14      674.13     32.65 o
   2   4 -11     1788.34     1845.38     55.27 o
   3   4 -11       64.87       51.18     21.22 o
   4   4 -11     1523.79     1612.76     54.67 o
   5   4 -11      589.01      721.14     37.51 o
   6   4 -11     2510.99     2718.17     66.34 o
   7   4 -11       70.77       48.75     20.12 o
   8   4 -11     2324.61     2375.31     74.00 o
   9   4 -11      278.83      230.65     34.60 o
  10   4 -11     1066.81     1130.83     93.92 o
  11   4 -11      448.32      422.42    104.74 o
  12   4 -11      779.06      910.49    125.48 o
  13   4 -11      351.62      280.80     77.60 o
  14   4 -11      185.94      204.64     65.86 o
  15   4 -11      393.13      291.40     76.92 o
  16   4 -11       11.74       24.58     63.96 o
  17   4 -11      671.26      731.63     95.14 o
   0   5 -11    10092.23    10239.96    312.49 o
   1   5 -11      227.26      200.94     29.06 o
   2   5 -11     5321.28     5644.25    112.08 o
   3   5 -11      481.76      508.78     35.34 o
   4   5 -11     1566.81     1497.42     52.35 o
   5   5 -11      418.73      443.91     32.35 o
   6   5 -11     1177.26     1186.21     48.40 o
   7   5 -11      164.65      172.32     23.25 o
   8   5 -11       42.00       51.61     22.03 o
   9   5 -11      195.46      128.00     41.13 o
  10   5 -11      935.75     1036.65     91.59 o
  11   5 -11       56.31       32.73     48.40 o
  12   5 -11     1935.04     2222.09    136.65 o
  13   5 -11      444.90      500.90     79.55 o
  14   5 -11     1227.83     1199.37    110.14 o
  15   5 -11       11.52        8.95     60.70 o
  16   5 -11      558.79      546.18     91.12 o
  17   5 -11       17.04       48.36     66.41 o
   1   6 -11      228.00      253.11     33.60 o
   2   6 -11     2786.08     2746.69     73.91 o
   3   6 -11       43.74       65.33     24.20 o
   4   6 -11     1589.92     1463.24     66.09 o
   5   6 -11     1165.03     1096.31     57.97 o
   6   6 -11     1476.55     1578.70     68.15 o
   7   6 -11       24.78       28.84     33.03 o
   8   6 -11     2197.02     2087.94    127.07 o
   9   6 -11      347.60      524.40     51.98 o
  10   6 -11     1221.89     1156.74     92.48 o
  11   6 -11      473.66      374.92     66.37 o
  12   6 -11      166.05       19.69     50.38 o
  13   6 -11      421.98      416.67     74.55 o
  14   6 -11       38.17       44.33     58.20 o
  15   6 -11      163.82      233.75     72.20 o
  16   6 -11       41.25        4.74     63.77 o
   0   7 -11     9476.82     9419.67    256.94 o
   1   7 -11     2358.95     2351.53     90.53 o
   2   7 -11     2364.59     2372.10     76.30 o
   3   7 -11     3733.86     3791.60     93.50 o
   4   7 -11       76.91       59.12     27.83 o
   5   7 -11     1444.17     1394.96     65.02 o
   6   7 -11      210.10      310.86     39.91 o
   7   7 -11     1713.79     1805.60     91.61 o
   8   7 -11     1475.31     1493.86     87.01 o
   9   7 -11     2731.38     2858.05    113.65 o
  10   7 -11      228.06      177.49     62.07 o
  11   7 -11     1244.49     1393.04    105.78 o
  12   7 -11      131.86       96.06     53.94 o
  13   7 -11      306.60      296.70     67.11 o
  14   7 -11       30.97      -24.03     57.13 o
  15   7 -11        2.07       -6.97     58.52 o
  16   7 -11       29.64      -16.78     62.64 o
   1   8 -11     4033.35     4206.58     99.71 o
   2   8 -11      266.11      203.75     31.32 o
   3   8 -11      549.58      417.22     40.80 o
   4   8 -11     1153.70     1243.43     67.58 o
   5   8 -11       15.33       -8.79     27.18 o
   6   8 -11     1189.10     1096.70     73.98 o
   7   8 -11      454.72      486.82     71.18 o
   8   8 -11     1203.32     1100.39     77.25 o
   9   8 -11       41.13       24.46     36.80 o
  10   8 -11      494.56      541.66     68.25 o
  11   8 -11     1803.18     1997.08    213.98 o
  12   8 -11      192.01      226.59     81.52 o
  13   8 -11      645.00      717.20     87.17 o
  14   8 -11      310.66      309.28     95.86 o
  15   8 -11      755.84      936.14    108.25 o
  16   8 -11      120.27      183.55     75.29 o
   0   9 -11     2012.61     1959.73    111.28 o
   1   9 -11       47.01       38.37     25.94 o
   2   9 -11     2799.02     2840.41     95.38 o
   3   9 -11       50.61       73.67     34.61 o
   4   9 -11     1138.35     1269.52     96.38 o
   5   9 -11      662.45      736.47     63.86 o
   6   9 -11     1274.75     1401.14     86.04 o
   7   9 -11      609.79      518.55     57.29 o
   8   9 -11       68.86       48.30     61.97 o
   9   9 -11      207.82      166.30     44.98 o
  10   9 -11     1753.55     1613.88    107.61 o
  11   9 -11      100.55       83.23     64.53 o
  12   9 -11     1253.59     1413.33    257.45 o
  13   9 -11       86.41       37.96     60.82 o
  14   9 -11      654.43      595.52     96.46 o
  15   9 -11       60.30       71.24     67.99 o
   1  10 -11     1503.53     1583.16     72.76 o
   2  10 -11        2.70      -38.72     28.29 o
   3  10 -11     1226.77     1178.58     69.78 o
   4  10 -11      599.33      534.90     58.85 o
   5  10 -11     1929.06     1998.27    102.88 o
   6  10 -11     3120.02     3436.08    124.10 o
   7  10 -11      432.52      393.54     54.63 o
   8  10 -11     3780.48     3830.43    166.29 o
   9  10 -11      280.42      275.58     60.99 o
  10  10 -11      668.90      621.82     72.99 o
  11  10 -11      649.41      665.74     75.39 o
  12  10 -11      297.39      242.39     75.39 o
  13  10 -11       15.74      -29.40     59.38 o
  14  10 -11       45.46      -72.29     60.90 o
  15  10 -11      192.85      211.57     80.85 o
   0  11 -11      660.17      554.77     82.47 o
   1  11 -11      552.51      563.54     52.91 o
   2  11 -11     1197.22     1283.56     67.54 o
   3  11 -11     1157.13     1131.22     93.93 o
   4  11 -11      341.44      353.62     52.15 o
   5  11 -11     1596.72     1547.35     93.74 o
   6  11 -11      151.78      121.21     43.41 o
   7  11 -11     1771.28     1652.30    112.17 o
   8  11 -11      182.37       69.31     40.85 o
   9  11 -11      872.73      831.00     77.20 o
  10  11 -11      215.98      136.23     51.75 o
  11  11 -11      438.02      420.21    146.05 o
  12  11 -11      116.81      171.92     72.59 o
  13  11 -11      326.98      171.54    182.73 o
  14  11 -11      439.81      507.00     89.64 o
   1  12 -11     2576.58     2651.44    114.08 o
   2  12 -11      573.79      548.81     55.21 o
   3  12 -11     1096.93     1121.46     72.19 o
   4  12 -11      112.12       26.61     33.79 o
   5  12 -11      887.41      846.55     73.15 o
   6  12 -11      167.62       66.07     46.62 o
   7  12 -11       10.24       12.52     38.97 o
   8  12 -11       53.61       -4.73     39.40 o
   9  12 -11       55.48       32.22     41.75 o
  10  12 -11       45.70       19.10     60.69 o
  11  12 -11      291.96      439.68    199.03 o
  12  12 -11      219.64      216.33     84.23 o
  13  12 -11      905.46     1004.22    149.45 o
  14  12 -11       54.36        2.87    111.41 o
   0  13 -11     1529.36     1600.43    195.64 o
   1  13 -11       49.15      -31.95     40.91 o
   2  13 -11      521.94      444.21     58.82 o
   3  13 -11      343.56      303.18     48.22 o
   4  13 -11      257.87      335.50     62.35 o
   5  13 -11     1448.97     1499.83    122.82 o
   6  13 -11      299.53      273.79     52.62 o
   7  13 -11      789.02      882.54     76.52 o
   8  13 -11      122.40      116.08     47.11 o
   9  13 -11      233.32      316.77     67.44 o
  10  13 -11      132.58      231.57     78.11 o
  11  13 -11      406.94      401.53     85.38 o
  12  13 -11      603.80      690.99    102.66 o
  13  13 -11      409.45      511.26     95.41 o
   1  14 -11       21.82        5.84     54.93 o
   2  14 -11       37.22       51.60     46.24 o
   3  14 -11        9.97        6.71     40.55 o
   4  14 -11      596.07      389.34     60.68 o
   5  14 -11       51.05      -13.66     35.56 o
   6  14 -11     1437.33     1364.85     82.70 o
   7  14 -11      163.23      212.82     68.97 o
   8  14 -11     1401.09     1549.96    127.50 o
   9  14 -11       10.92       68.14     57.15 o
  10  14 -11      391.91      217.06     78.78 o
  11  14 -11       90.12       11.67     67.60 o
  12  14 -11      202.94      222.81     81.52 o
  13  14 -11       90.13       39.21     74.72 o
   0  15 -11      646.70      536.65    134.50 o
   1  15 -11       18.56      -90.23     48.74 o
   2  15 -11      402.00      378.98     69.78 o
   3  15 -11       70.88      124.95     52.54 o
   4  15 -11      222.82      334.72     65.50 o
   5  15 -11       85.71       60.01     45.15 o
   6  15 -11       51.53       81.41     58.26 o
   7  15 -11      344.25      327.04     75.80 o
   8  15 -11      155.77       41.30     47.20 o
   9  15 -11      208.31      246.32     61.06 o
  10  15 -11      172.76      151.41     59.23 o
  11  15 -11       12.24      -10.13     51.68 o
  12  15 -11      365.59      366.36     94.72 o
   1  16 -11      747.15      980.99    120.86 o
   2  16 -11       48.96       77.74     67.11 o
   3  16 -11      399.13      406.46     95.78 o
   4  16 -11      448.10      554.07    126.35 o
   5  16 -11      112.51      250.69     79.11 o
   6  16 -11      254.84      338.09     83.44 o
   7  16 -11       50.23       97.31     69.85 o
   8  16 -11      643.06      670.04    103.15 o
   9  16 -11      184.15      193.39     78.34 o
  10  16 -11      387.97      351.66     91.05 o
  11  16 -11      303.95      359.73     70.21 o
   0  17 -11       67.90      129.07     99.18 o
   1  17 -11      132.44      -54.69     94.42 o
   2  17 -11        5.30       -9.96     63.32 o
   3  17 -11      626.07      456.15    142.65 o
   4  17 -11       21.10       14.93     65.30 o
   5  17 -11      393.28      573.05    103.13 o
   6  17 -11       10.27       22.86     69.20 o
   7  17 -11      792.24     1041.75    126.32 o
   8  17 -11       35.80      -12.82    120.24 o
   9  17 -11     1695.90     1535.22    188.85 o
  10  17 -11       55.15       21.74     86.95 o
   1  18 -11      560.83      563.54    105.03 o
   2  18 -11       89.45       87.31    130.43 o
   3  18 -11      427.29      334.87     92.46 o
   4  18 -11      283.96      280.73     88.21 o
   5  18 -11      271.61      358.13     91.87 o
   6  18 -11      342.22      371.87    141.29 o
   7  18 -11       11.69     -107.96     88.99 o
   8  18 -11      548.52      563.10    108.82 o
   9  18 -11      124.20      -14.94     84.23 o
   0  19 -11      846.34      922.49    183.41 o
   1  19 -11       37.63       98.33    197.68 o
   2  19 -11      769.28      793.72    123.92 o
   3  19 -11        6.73       87.39     81.27 o
   4  19 -11      497.09      640.71    113.72 o
   5  19 -11       22.77       57.51     78.90 o
   6  19 -11       89.79      212.40     88.78 o
   7  19 -11       11.22        3.60     78.65 o
   1  20 -11      420.16      528.53    135.86 o
   2  20 -11      116.55      -29.46     93.06 o
   3  20 -11      286.69      416.29    105.11 o
   4  20 -11      363.45      321.24    103.44 o
   5  20 -11      288.71      409.93    108.97 o
   0  21 -11       55.19      -54.34    111.41 o
   0   0 -10     4122.56     3974.45    296.17 o
   2   0 -10     6823.08     6328.35    120.17 o
   4   0 -10     2890.33     2748.48     81.53 o
   6   0 -10      869.24      918.72     55.43 o
   8   0 -10     1488.53     1544.59    101.19 o
  10   0 -10     1452.85     1431.54    264.25 o
  12   0 -10     2362.61     2270.21    219.41 o
  14   0 -10     3452.39     3800.87    543.44 o
  16   0 -10     1189.53     1175.71    158.96 o
  18   0 -10      250.83      436.35    119.38 o
   1   1 -10     4876.30     4929.10     85.61 o
   2   1 -10      694.98      684.51     28.85 o
   3   1 -10     3549.49     3689.98     60.51 o
   4   1 -10     2339.35     2417.68     57.10 o
   5   1 -10      644.77      539.96     32.45 o
   6   1 -10     1092.10     1234.18     55.36 o
   7   1 -10      117.68      130.80     27.12 o
   8   1 -10     2168.68     2366.53     72.55 o
   9   1 -10      159.13      107.80     29.24 o
  10   1 -10     1079.66     1036.50     89.62 o
  11   1 -10      625.22      609.68     67.82 o
  12   1 -10      271.70      234.12     55.99 o
  13   1 -10      842.71      941.33     86.29 o
  14   1 -10       27.57      -18.55     50.01 o
  15   1 -10      803.11     1007.78     96.23 o
  16   1 -10      187.49      177.69     64.84 o
  17   1 -10      422.78      337.57     79.08 o
  18   1 -10      231.13      140.64     72.22 o
   0   2 -10     1180.10     1377.63     61.80 o
   1   2 -10      387.49      386.50     26.12 o
   2   2 -10      245.47      279.08     22.96 o
   3   2 -10     2545.40     2616.30     62.72 o
   4   2 -10      236.76      248.45     23.54 o
   5   2 -10     4534.10     4579.36     78.60 o
   6   2 -10      148.09      216.46     24.72 o
   7   2 -10     3329.34     3330.35     77.28 o
   8   2 -10      392.45      404.79     36.86 o
   9   2 -10     1722.36     1810.61     82.52 o
  10   2 -10      952.36      925.48     71.11 o
  11   2 -10     2086.17     1980.00    122.58 o
  12   2 -10       59.91       12.29     49.67 o
  13   2 -10      435.11      373.18     66.67 o
  14   2 -10      704.79      871.07    151.78 o
  15   2 -10      106.56       98.66     58.96 o
  16   2 -10      116.10       72.31     60.99 o
  17   2 -10      699.81      604.16     91.21 o
   1   3 -10     3983.33     4193.37     84.02 o
   2   3 -10      588.39      624.82     36.14 o
   3   3 -10     3942.49     3860.63     83.13 o
   4   3 -10      600.84      628.96     32.57 o
   5   3 -10     1185.25     1058.62     40.40 o
   6   3 -10     1335.17     1365.44     56.90 o
   7   3 -10      362.96      303.84     24.69 o
   8   3 -10     1263.54     1298.37     63.42 o
   9   3 -10      167.77      170.72     36.02 o
  10   3 -10      690.93      481.34     62.24 o
  11   3 -10      699.40      572.74     73.32 o
  12   3 -10       81.49      109.91     52.02 o
  13   3 -10     1963.93     2076.38    132.73 o
  14   3 -10      227.08      293.64     69.59 o
  15   3 -10     1371.17     1321.26    105.41 o
  16   3 -10        0.02      -83.65     51.74 o
  17   3 -10      820.00      709.44     91.55 o
   0   4 -10     1571.48     1485.32    131.97 o
   1   4 -10      930.00     1042.02     37.88 o
   2   4 -10     2994.76     2948.77     64.18 o
   3   4 -10      906.52      919.06     38.73 o
   4   4 -10     1909.86     2099.01     55.99 o
   5   4 -10      171.52      165.56     22.59 o
   6   4 -10     1147.12     1234.99     43.44 o
   7   4 -10      115.90      106.61     19.37 o
   8   4 -10      538.78      478.02     38.58 o
   9   4 -10      929.68     1047.92     72.43 o
  10   4 -10      335.64      301.20     49.73 o
  11   4 -10      299.16      267.20    109.62 o
  12   4 -10     1132.63     1037.45     94.56 o
  13   4 -10      237.75      272.44     65.33 o
  14   4 -10     1468.18     1572.97    259.63 o
  15   4 -10       39.83      -30.54     54.03 o
  16   4 -10      157.31      136.02     67.84 o
  17   4 -10       88.00       65.80     64.79 o
   1   5 -10     1414.89     1435.14     57.70 o
   2   5 -10     2164.99     2397.01     70.02 o
   3   5 -10      142.65      115.63     22.80 o
   4   5 -10     3626.41     3713.98     82.63 o
   5   5 -10      118.33      165.60     22.34 o
   6   5 -10     2283.84     2179.32     61.91 o
   7   5 -10      159.95      108.69     24.76 o
   8   5 -10     1011.06     1010.18     48.29 o
   9   5 -10       49.46        0.78     43.51 o
  10   5 -10     1107.26     1028.71     75.17 o
  11   5 -10       37.56       36.97     47.63 o
  12   5 -10     1403.23     1458.59    107.88 o
  13   5 -10       49.70        5.82     50.74 o
  14   5 -10      165.22       35.78     56.70 o
  15   5 -10       32.78      -48.79     52.75 o
  16   5 -10       49.73       21.51     64.89 o
  17   5 -10       18.91      -48.35     71.86 o
   0   6 -10    12286.89    12639.54    317.42 o
   1   6 -10      425.48      450.43     36.34 o
   2   6 -10     4870.44     4960.50    102.73 o
   3   6 -10     2684.03     2953.11     90.30 o
   4   6 -10      123.24      161.45     28.43 o
   5   6 -10     3041.78     3071.37     84.52 o
   6   6 -10      149.92      131.38     28.96 o
   7   6 -10     1733.11     1823.43     62.54 o
   8   6 -10       38.80       66.79     28.26 o
   9   6 -10      346.29      430.54     46.23 o
  10   6 -10       29.99        0.84     37.62 o
  11   6 -10     1633.35     1586.60    109.84 o
  12   6 -10     1247.29     1288.99    110.55 o
  13   6 -10      756.69      701.92     96.59 o
  14   6 -10     1026.56     1038.82     99.84 o
  15   6 -10       56.04      100.68     60.46 o
  16   6 -10      358.68      376.39     95.41 o
  17   6 -10      137.05      102.56    103.60 o
   1   7 -10     6367.06     6425.66    126.65 o
   2   7 -10        7.13      -15.45     19.64 o
   3   7 -10     1534.26     1670.11     79.07 o
   4   7 -10      201.37      190.75     42.01 o
   5   7 -10      824.16      826.89     49.02 o
   6   7 -10     1984.13     1867.00     79.91 o
   7   7 -10      146.00      148.77     29.21 o
   8   7 -10     1226.93     1253.81     77.20 o
   9   7 -10      210.88      212.47     41.92 o
  10   7 -10       75.18        5.70     41.77 o
  11   7 -10     1627.44     1749.62    113.65 o
  12   7 -10       93.45       -3.68     48.90 o
  13   7 -10     1850.78     2048.51    111.00 o
  14   7 -10       44.57       15.66     44.72 o
  15   7 -10     1054.68     1126.88    103.52 o
  16   7 -10        6.95      -73.61     47.57 o
  17   7 -10      634.94      621.50     93.31 o
   0   8 -10      369.22      337.46     53.53 o
   1   8 -10     1104.56     1148.17     54.22 o
   2   8 -10      121.76      127.27     25.13 o
   3   8 -10     2148.36     2408.94     92.14 o
   4   8 -10     1038.30      978.39     53.65 o
   5   8 -10     1042.12     1137.76     57.51 o
   6   8 -10       84.06       72.92     30.55 o
   7   8 -10     1294.73     1376.21     80.38 o
   8   8 -10     1426.33     1421.17     83.81 o
   9   8 -10     2985.00     3073.44    311.21 o
  10   8 -10      845.71      923.42     70.61 o
  11   8 -10     1024.85      989.08    101.66 o
  12   8 -10      990.86      912.27     77.98 o
  13   8 -10       21.98       57.38     46.81 o
  14   8 -10      484.86      452.47     71.77 o
  15   8 -10        3.64       39.70     50.94 o
  16   8 -10      413.17      300.68     98.96 o
   1   9 -10      872.09      944.31     54.45 o
   2   9 -10      153.69      131.68     28.94 o
   3   9 -10      278.87      268.08     32.45 o
   4   9 -10     1607.28     1709.13     66.18 o
   5   9 -10      845.70      871.30     59.07 o
   6   9 -10     3261.38     3185.41    135.25 o
   7   9 -10      488.15      541.80     57.10 o
   8   9 -10     4705.41     4968.75    148.80 o
   9   9 -10      104.26      112.14     39.25 o
  10   9 -10     1454.06     1317.97     86.09 o
  11   9 -10      147.65      128.43     50.42 o
  12   9 -10      202.47      262.76     59.79 o
  13   9 -10       86.58        1.98     53.30 o
  14   9 -10      114.33      111.63     54.81 o
  15   9 -10      154.80      152.27     59.15 o
  16   9 -10        9.49      -97.88     48.94 o
   0  10 -10      374.87      491.07     54.27 o
   1  10 -10      178.15      222.99     35.21 o
   2  10 -10      569.43      550.64     46.02 o
   3  10 -10       24.08      -10.04     22.32 o
   4  10 -10      415.72      514.51     60.28 o
   5  10 -10     1308.60     1209.21    107.25 o
   6  10 -10      719.78      789.75     66.40 o
   7  10 -10     1064.14     1062.52     84.52 o
   8  10 -10       56.36       90.59     37.60 o
   9  10 -10      495.20      473.07     56.22 o
  10  10 -10      483.90      486.05     52.74 o
  11  10 -10      200.09      184.17     46.65 o
  12  10 -10      297.96      446.21     67.88 o
  13  10 -10       87.95       58.77     51.06 o
  14  10 -10      512.89      333.55     67.55 o
  15  10 -10      115.99      116.38     61.35 o
  16  10 -10      658.42      790.61     91.69 o
   1  11 -10     1910.97     2044.29     88.18 o
   2  11 -10      541.86      573.22     47.27 o
   3  11 -10     1493.40     1645.70     79.10 o
   4  11 -10      357.16      416.46     52.97 o
   5  11 -10     1987.76     1764.33     97.12 o
   6  11 -10     1374.14     1427.13     89.22 o
   7  11 -10      160.09      165.91     42.59 o
   8  11 -10      811.37      755.08     74.12 o
   9  11 -10      232.18      156.98     43.81 o
  10  11 -10      835.70      718.61     68.48 o
  11  11 -10      557.88      725.71     69.67 o
  12  11 -10      561.23      470.30     73.92 o
  13  11 -10      149.20      132.54     55.90 o
  14  11 -10       39.47       49.72     52.90 o
  15  11 -10      360.00      396.77     75.09 o
   0  12 -10       90.42       93.87     59.10 o
   1  12 -10      599.46      513.00     57.28 o
   2  12 -10       42.84        0.47     26.51 o
   3  12 -10      886.11      929.55     81.41 o
   4  12 -10      560.38      557.93     51.83 o
   5  12 -10     3211.00     3177.96    120.03 o
   6  12 -10      977.58      848.89     71.85 o
   7  12 -10     3475.46     3738.65    131.41 o
   8  12 -10      156.03      122.33     43.22 o
   9  12 -10     1814.55     2038.82     95.70 o
  10  12 -10      125.56      129.31     43.25 o
  11  12 -10     1308.84     1161.65     84.02 o
  12  12 -10      154.97      139.56     56.82 o
  13  12 -10      136.43       65.04     88.10 o
  14  12 -10       94.17      -62.03     70.02 o
  15  12 -10       66.60      -49.52     62.91 o
   1  13 -10     1174.83     1064.15     90.86 o
   2  13 -10      577.88      505.45     82.29 o
   3  13 -10      711.35      612.52     77.32 o
   4  13 -10      588.72      652.16     57.52 o
   5  13 -10      388.77      360.89     47.40 o
   6  13 -10     1209.43     1101.15     71.24 o
   7  13 -10      182.40       97.30     44.24 o
   8  13 -10      339.12      302.78     54.38 o
   9  13 -10       47.06       49.13     38.96 o
  10  13 -10      428.24      466.51     61.03 o
  11  13 -10      390.64      338.74     70.88 o
  12  13 -10      124.85       72.08     55.87 o
  13  13 -10      595.48      625.99    133.29 o
  14  13 -10       47.18        2.31     54.57 o
   0  14 -10     2536.15     2611.23    249.98 o
   1  14 -10       62.56       51.73     47.53 o
   2  14 -10     1981.20     1960.95    125.23 o
   3  14 -10       18.11       37.25     38.96 o
   4  14 -10      811.28      785.25     71.81 o
   5  14 -10      236.51      237.38     50.48 o
   6  14 -10      216.76      269.61     46.37 o
   7  14 -10      286.88      243.98     45.35 o
   8  14 -10      373.74      303.52     46.29 o
   9  14 -10       10.49       58.25     40.23 o
  10  14 -10      372.29      542.00     78.13 o
  11  14 -10      149.11       85.58     57.40 o
  12  14 -10     1107.23     1126.85    148.72 o
  13  14 -10       77.70        6.23     55.19 o
   1  15 -10      508.39      403.96     82.47 o
   2  15 -10        3.35      -55.69     52.23 o
   3  15 -10      268.47      289.88     81.38 o
   4  15 -10      453.55      549.40     65.98 o
   5  15 -10       19.59       75.66     48.44 o
   6  15 -10     1205.28     1327.09     93.49 o
   7  15 -10       28.77       43.71     41.37 o
   8  15 -10     1695.74     1797.21     93.62 o
   9  15 -10       54.00       -2.99     45.27 o
  10  15 -10      663.90      596.59     67.90 o
  11  15 -10      113.48      131.21     50.26 o
  12  15 -10      124.11      116.43     49.24 o
  13  15 -10       62.34       33.30     63.65 o
   0  16 -10      549.47      512.19    134.50 o
   1  16 -10       55.29      128.76     82.20 o
   2  16 -10      325.48      343.83     83.73 o
   3  16 -10      468.67      396.15     69.47 o
   4  16 -10      272.37      244.45     78.43 o
   5  16 -10      645.09      788.38     87.15 o
   6  16 -10       14.46       78.33     51.13 o
   7  16 -10      869.28      977.74    109.94 o
   8  16 -10        5.49       -3.66     53.11 o
   9  16 -10      790.08      772.04     83.50 o
  10  16 -10       56.35        3.75     56.72 o
  11  16 -10      314.43      367.53     76.38 o
  12  16 -10       42.33      -57.52     73.44 o
   1  17 -10     1276.79     1333.07    138.62 o
   2  17 -10      156.41      147.33    134.50 o
   3  17 -10     1504.51     1622.94    152.60 o
   4  17 -10      274.97      190.93     75.98 o
   5  17 -10      316.15      283.78    164.39 o
   6  17 -10       21.81      -76.79     62.24 o
   7  17 -10        8.18      -10.70     63.07 o
   8  17 -10       68.24       95.14     73.39 o
   9  17 -10      298.60      370.90    110.05 o
  10  17 -10        2.41      166.98     74.37 o
  11  17 -10      299.99      211.67     76.87 o
   0  18 -10      516.10      815.16    164.39 o
   1  18 -10       25.81      -44.15     59.35 o
   2  18 -10      929.63      971.10    211.94 o
   3  18 -10      108.33       51.40     68.03 o
   4  18 -10      564.13      398.21     93.04 o
   5  18 -10      314.49      236.91     87.02 o
   6  18 -10       90.17       34.50     73.71 o
   7  18 -10      436.59      399.11     96.61 o
   8  18 -10       72.29      131.95     77.84 o
   9  18 -10      461.45      520.34    126.35 o
  10  18 -10      524.51      263.65    147.41 o
   1  19 -10       45.53       59.59     76.37 o
   2  19 -10       25.31       92.59    132.46 o
   3  19 -10       64.00      105.06     76.38 o
   4  19 -10      351.18      289.03     93.48 o
   5  19 -10       11.53      -68.99     67.35 o
   6  19 -10      944.35      767.73    115.88 o
   7  19 -10       13.84      -13.66     75.65 o
   8  19 -10      785.96     1010.89    131.22 o
   0  20 -10      294.81      365.46    146.73 o
   1  20 -10       34.58       52.18     79.72 o
   2  20 -10      340.46      352.43    103.00 o
   3  20 -10       16.38       49.59     80.22 o
   4  20 -10      202.08      159.27     89.73 o
   5  20 -10      219.91      307.43    100.48 o
   6  20 -10       48.67      100.27     85.16 o
   7  20 -10      289.62      128.68     90.14 o
   1  21 -10      647.14      905.61    235.04 o
   2  21 -10      136.71      117.65     87.90 o
   3  21 -10      980.99     1029.99    140.28 o
   4  21 -10      103.49      142.47     93.21 o
   2   0  -9      787.08      662.01     37.27 o
   4   0  -9     4626.55     4624.41    108.68 o
   6   0  -9    10274.86    10654.79    217.58 o
   8   0  -9      312.54      329.10     44.41 o
  10   0  -9      854.56      842.37    129.04 o
  12   0  -9      949.86      989.26    117.12 o
  14   0  -9      537.87      509.55    226.89 o
  16   0  -9      101.49      -34.20     74.37 o
  18   0  -9      308.34      266.77    109.83 o
   0   1  -9     1655.12     1720.21     56.47 o
   1   1  -9      321.62      367.01     22.43 o
   2   1  -9     3486.14     3353.48     57.42 o
   3   1  -9     1287.81     1225.96     38.34 o
   4   1  -9     3343.35     3369.79     66.40 o
   5   1  -9     2184.64     2201.96     54.34 o
   6   1  -9      269.33      256.48     26.32 o
   7   1  -9     2260.08     2513.99     68.37 o
   8   1  -9      403.37      360.51     33.55 o
   9   1  -9     1493.97     1525.30     66.69 o
  10   1  -9     1475.27     1373.53     64.15 o
  11   1  -9      672.54      698.78     71.68 o
  12   1  -9     2086.38     1919.76    111.97 o
  13   1  -9       88.57       49.03     46.46 o
  14   1  -9     2775.87     2590.25    138.60 o
  15   1  -9      124.31       59.85     54.58 o
  16   1  -9     1544.87     1459.85    115.01 o
  17   1  -9      361.08      395.19     74.93 o
  18   1  -9      740.54      885.95    100.69 o
   1   2  -9    14206.21    14178.43    170.42 o
   2   2  -9      165.33      213.34     20.58 o
   3   2  -9     5912.87     5762.94     93.48 o
   4   2  -9      221.67      227.41     21.71 o
   5   2  -9     2040.20     2144.97     54.82 o
   6   2  -9     1489.16     1462.58     48.19 o
   7   2  -9       30.33        9.45     20.57 o
   8   2  -9      977.07      982.71     53.61 o
   9   2  -9      755.19      790.49     45.20 o
  10   2  -9       78.53       49.95     26.91 o
  11   2  -9     2077.38     2076.75    120.60 o
  12   2  -9       54.01       58.56     50.63 o
  13   2  -9     4753.31     4780.45    184.66 o
  14   2  -9      367.81      296.98     63.93 o
  15   2  -9     1365.44     1192.02     98.35 o
  16   2  -9       54.93       32.58     57.77 o
  17   2  -9      618.97      601.56     85.12 o
  18   2  -9        8.71        7.99     60.59 o
   0   3  -9    10856.76    11128.64    208.74 o
   1   3  -9      395.10      426.80     24.89 o
   2   3  -9     2556.38     2569.54     54.31 o
   3   3  -9     3075.02     2945.34     64.27 o
   4   3  -9     1539.38     1697.44     44.50 o
   5   3  -9     2785.03     2877.92     72.19 o
   6   3  -9      384.85      365.06     24.86 o
   7   3  -9     1392.25     1338.00     51.46 o
   8   3  -9       49.48       38.66     21.72 o
   9   3  -9     2625.29     2649.03     74.41 o
  10   3  -9      441.56      424.47     45.74 o
  11   3  -9     1936.66     1920.85    117.48 o
  12   3  -9      508.86      548.89     74.94 o
  13   3  -9      839.44      804.60     87.47 o
  14   3  -9     1361.65     1426.03    112.35 o
  15   3  -9      305.92      271.19     68.82 o
  16   3  -9      322.74      188.32     66.00 o
  17   3  -9      313.26      160.03     71.31 o
  18   3  -9        4.67      -85.76     60.03 o
   1   4  -9      105.94       99.18     22.10 o
   2   4  -9      354.72      331.90     24.59 o
   3   4  -9     1684.48     1706.69     44.94 o
   4   4  -9     6252.27     6097.59     93.65 o
   5   4  -9      508.57      556.84     29.64 o
   6   4  -9     3262.70     3324.76     66.66 o
   7   4  -9      673.53      738.16     36.59 o
   8   4  -9     1870.50     2074.14     61.37 o
   9   4  -9      137.35      140.38     28.03 o
  10   4  -9     1207.23     1326.32     71.78 o
  11   4  -9      369.85      273.93     55.48 o
  12   4  -9     1093.53      957.98     75.85 o
  13   4  -9       12.62       -0.85     40.01 o
  14   4  -9      411.13      450.01     63.82 o
  15   4  -9      210.18      130.22     54.12 o
  16   4  -9      312.26      295.95     82.56 o
  17   4  -9      230.34      250.28     64.29 o
  18   4  -9      167.87      152.98     70.05 o
   0   5  -9      560.23      570.20     58.06 o
   1   5  -9     1900.72     1959.07     57.33 o
   2   5  -9     3616.73     3345.30     75.98 o
   3   5  -9      128.25      120.77     22.11 o
   4   5  -9     3382.30     3220.56     70.62 o
   5   5  -9      636.81      675.26     32.26 o
   6   5  -9     1138.87     1149.85     38.53 o
   7   5  -9      686.88      664.51     34.53 o
   8   5  -9      415.53      468.39     33.55 o
   9   5  -9      357.28      328.03     33.64 o
  10   5  -9      300.62      294.46     41.64 o
  11   5  -9        2.74       11.68     33.96 o
  12   5  -9     1222.73     1457.23     91.65 o
  13   5  -9      394.78      371.79     57.76 o
  14   5  -9     1719.12     1537.47    100.15 o
  15   5  -9      302.63      288.87     59.50 o
  16   5  -9      897.96      867.47     84.74 o
  17   5  -9        0.69      -96.67     48.33 o
  18   5  -9      283.82      282.04     68.36 o
   1   6  -9       74.35       26.17     19.22 o
   2   6  -9     4676.83     4854.29     93.10 o
   3   6  -9     1906.83     2148.77     63.18 o
   4   6  -9      887.59      889.46     47.75 o
   5   6  -9      976.39      947.97     54.33 o
   6   6  -9      755.06      737.33     49.96 o
   7   6  -9      464.64      460.38     32.41 o
   8   6  -9      181.67      159.27     26.28 o
   9   6  -9      185.12      210.11     30.34 o
  10   6  -9     1149.18     1194.26     70.68 o
  11   6  -9      688.75      650.46     63.47 o
  12   6  -9     1080.89      988.20     76.66 o
  13   6  -9      588.25      665.77     73.32 o
  14   6  -9      190.57      126.76     49.76 o
  15   6  -9      520.90      633.96     71.18 o
  16   6  -9      128.97      116.04     53.47 o
  17   6  -9      199.35      141.16     77.26 o
   0   7  -9     2570.60     2866.25    113.75 o
   1   7  -9     1519.11     1642.53     59.56 o
   2   7  -9     1014.70      982.16     44.19 o
   3   7  -9     3696.24     3506.17     82.38 o
   4   7  -9      308.03      275.94     31.49 o
   5   7  -9     3997.79     4023.44    110.49 o
   6   7  -9       44.33       54.18     22.54 o
   7   7  -9     2937.49     3090.95     74.82 o
   8   7  -9      293.56      297.25     32.46 o
   9   7  -9     1362.83     1450.95     62.17 o
  10   7  -9      129.73      178.43     46.69 o
  11   7  -9     2988.72     3112.12    123.39 o
  12   7  -9        7.97       35.30     39.14 o
  13   7  -9      453.29      500.15     63.00 o
  14   7  -9       95.34      130.41     49.47 o
  15   7  -9        5.59        6.00     50.20 o
  16   7  -9      207.53      139.14     60.23 o
  17   7  -9      268.29      277.56     66.16 o
   1   8  -9    10279.24    10310.14    165.76 o
   2   8  -9     2213.22     2166.14     67.77 o
   3   8  -9     2102.95     2118.77     78.25 o
   4   8  -9     1722.63     1658.38     60.53 o
   5   8  -9      268.62      139.76     46.40 o
   6   8  -9     3310.98     3326.35     87.62 o
   7   8  -9      389.55      423.78     32.59 o
   8   8  -9     1088.36     1236.01     60.87 o
   9   8  -9      357.13      307.81     40.84 o
  10   8  -9      648.22      658.56     54.46 o
  11   8  -9      693.86      785.11     68.33 o
  12   8  -9      584.97      568.03     64.85 o
  13   8  -9     1215.90     1278.24    106.48 o
  14   8  -9      100.23       86.09     46.85 o
  15   8  -9     1032.52     1141.32     91.36 o
  16   8  -9       66.46      -17.60     49.70 o
  17   8  -9      601.52      574.63     78.00 o
   0   9  -9     2581.95     2333.54     93.12 o
   1   9  -9      327.69      290.20     32.67 o
   2   9  -9     1028.29     1005.38     50.13 o
   3   9  -9     1630.22     1622.06     62.25 o
   4   9  -9      447.00      469.86     35.39 o
   5   9  -9      288.91      287.95     30.02 o
   6   9  -9       40.49      -27.55     22.17 o
   7   9  -9      151.73      195.96     32.28 o
   8   9  -9      104.36       98.78     38.00 o
   9   9  -9     1284.00     1270.83    108.50 o
  10   9  -9      860.79      939.33     63.56 o
  11   9  -9      154.36      229.32     53.21 o
  12   9  -9     1081.26      978.77     86.17 o
  13   9  -9      125.17      148.64     61.35 o
  14   9  -9      877.99      982.25     82.79 o
  15   9  -9       35.10      -14.06     43.55 o
  16   9  -9      716.52      774.29     79.25 o
   1  10  -9      271.85      217.10     30.47 o
   2  10  -9      407.26      488.43     37.74 o
   3  10  -9      547.95      534.71     43.40 o
   4  10  -9     2449.77     2539.87     81.87 o
   5  10  -9     1854.08     1887.06     64.92 o
   6  10  -9     2198.77     2223.21     89.26 o
   7  10  -9       31.13        2.76     33.83 o
   8  10  -9     4758.85     4717.95    131.20 o
   9  10  -9      256.68      217.64     40.57 o
  10  10  -9     2484.44     2764.51    102.63 o
  11  10  -9       81.73        5.54     34.77 o
  12  10  -9      566.75      668.43    125.53 o
  13  10  -9       61.60      116.53     76.93 o
  14  10  -9      156.58      221.63     76.17 o
  15  10  -9       32.31       10.30     49.76 o
  16  10  -9       21.10       18.21     56.18 o
   0  11  -9     2182.36     2517.63    151.11 o
   1  11  -9      109.00      107.23     30.80 o
   2  11  -9      237.04      279.54     32.96 o
   3  11  -9      217.66      205.94     30.42 o
   4  11  -9       39.66       19.58     23.07 o
   5  11  -9     1840.11     1760.74     92.38 o
   6  11  -9      259.75      178.89     41.63 o
   7  11  -9     4010.19     4196.80    122.21 o
   8  11  -9      294.07      284.78     42.81 o
   9  11  -9     3058.73     3185.67    109.84 o
  10  11  -9      695.77      537.43     53.91 o
  11  11  -9      531.92      551.90     83.93 o
  12  11  -9      210.02      151.45     52.80 o
  13  11  -9      100.83      103.77     51.31 o
  14  11  -9      394.91      408.08     66.29 o
  15  11  -9       13.46       77.18     70.19 o
  16  11  -9      340.93      286.22    116.67 o
   1  12  -9     1186.24     1141.42     74.61 o
   2  12  -9       41.24       22.07     32.94 o
   3  12  -9     1897.11     1816.66     75.05 o
   4  12  -9      312.25      417.47     58.79 o
   5  12  -9     1801.68     1788.69    134.13 o
   6  12  -9       50.78      -13.26     33.48 o
   7  12  -9      119.67       58.05     35.78 o
   8  12  -9       90.14       -8.00     32.11 o
   9  12  -9      443.10      393.93     48.53 o
  10  12  -9       46.01       27.53     36.35 o
  11  12  -9     1348.56     1342.90    108.07 o
  12  12  -9      122.37      144.93     53.75 o
  13  12  -9      553.38      491.89     80.71 o
  14  12  -9        3.07       49.28     50.85 o
  15  12  -9      507.85      563.82     79.10 o
   0  13  -9     1964.90     2060.47    230.28 o
   1  13  -9       90.98       21.52     37.49 o
   2  13  -9     1238.64     1368.06     97.29 o
   3  13  -9      326.52      277.96     47.70 o
   4  13  -9     1164.19     1111.40     69.43 o
   5  13  -9     1220.95     1057.47     80.61 o
   6  13  -9     1086.47      940.88     63.22 o
   7  13  -9     2308.48     2188.07     98.28 o
   8  13  -9       38.81      -43.30     34.46 o
   9  13  -9     1516.56     1382.14     81.87 o
  10  13  -9      287.13      241.18     46.94 o
  11  13  -9      669.44      676.05     67.20 o
  12  13  -9      674.36      581.81     64.37 o
  13  13  -9       35.90       50.33     51.33 o
  14  13  -9      306.80      324.04     67.78 o
  15  13  -9       15.70       47.99     55.65 o
   1  14  -9       23.77       44.58     44.80 o
   2  14  -9      492.83      456.67     66.45 o
   3  14  -9      139.06      136.92     41.77 o
   4  14  -9      986.05     1061.40     85.11 o
   5  14  -9      339.00      167.32     46.28 o
   6  14  -9     2199.87     2265.55     92.48 o
   7  14  -9       40.75       -5.62     30.03 o
   8  14  -9     1688.73     1810.36     82.77 o
   9  14  -9      100.36      136.02     36.66 o
  10  14  -9      639.16      712.80     85.05 o
  11  14  -9      113.78      122.22     46.87 o
  12  14  -9      122.66       33.59     54.28 o
  13  14  -9      107.32      179.34     59.90 o
  14  14  -9        0.10       21.27     94.90 o
   0  15  -9     2590.39     2737.58    255.42 o
   1  15  -9       29.18       49.02    177.30 o
   2  15  -9     2039.32     2002.36    124.83 o
   3  15  -9      156.02      285.83     51.25 o
   4  15  -9     1488.38     1363.26     89.78 o
   5  15  -9      381.79      345.52     54.61 o
   6  15  -9      195.80      123.95     56.67 o
   7  15  -9       65.44       59.83     38.52 o
   8  15  -9       39.05       16.04     38.12 o
   9  15  -9      293.18      342.98     45.86 o
  10  15  -9      182.09      130.49     42.24 o
  11  15  -9      110.39       89.84     44.40 o
  12  15  -9      326.67      428.10     57.46 o
  13  15  -9      110.52       11.58     44.15 o
   1  16  -9     2242.75     2414.71    207.87 o
   2  16  -9       46.05        8.49     56.19 o
   3  16  -9     1263.56     1078.59     96.26 o
   4  16  -9       13.11      -14.85     44.72 o
   5  16  -9      157.27      181.71     50.55 o
   6  16  -9      278.55      247.98     53.91 o
   7  16  -9       31.03       13.19     39.17 o
   8  16  -9      315.79      319.49     53.01 o
   9  16  -9      105.69       59.95     43.62 o
  10  16  -9      327.81      305.42    100.17 o
  11  16  -9      342.66      422.83    152.36 o
  12  16  -9      148.54       84.77     60.09 o
   0  17  -9       12.39      -23.10     80.16 o
   1  17  -9        1.71      -44.93     55.70 o
   2  17  -9      185.86      135.03     71.44 o
   3  17  -9      185.69      119.60     55.28 o
   4  17  -9       29.58        0.66     51.39 o
   5  17  -9     1093.22     1174.90    102.88 o
   6  17  -9      108.83       41.06     69.24 o
   7  17  -9     1526.16     1555.34    123.74 o
   8  17  -9       56.48      138.72     68.49 o
   9  17  -9      803.50      743.76     81.84 o
  10  17  -9      141.35       60.42     65.17 o
  11  17  -9      782.47      864.50     97.77 o
  12  17  -9      328.85      393.64     86.22 o
   1  18  -9      382.83      354.23     87.41 o
   2  18  -9       49.94       50.33     63.80 o
   3  18  -9      301.74      192.81    114.67 o
   4  18  -9      449.66      447.33    109.28 o
   5  18  -9       13.80       27.70     68.61 o
   6  18  -9      793.10      848.36    115.78 o
   7  18  -9       19.37       26.12     58.09 o
   8  18  -9      702.71      702.89    109.63 o
   9  18  -9      109.42      107.82     71.38 o
  10  18  -9      363.02      382.52     94.14 o
   0  19  -9     1157.49     1292.03    199.71 o
   1  19  -9        5.18        4.85     76.76 o
   2  19  -9      812.00      878.19    120.63 o
   3  19  -9       84.77      138.83     75.36 o
   4  19  -9      433.03      448.24    101.17 o
   5  19  -9       86.19       17.56     73.67 o
   6  19  -9       43.34       21.90     78.80 o
   7  19  -9       22.44      -75.20     67.35 o
   8  19  -9       21.05       46.02     62.98 o
   9  19  -9       14.80      -22.98     71.86 o
   1  20  -9      216.69      249.68     88.67 o
   2  20  -9       32.77       56.46     73.80 o
   3  20  -9      447.12      299.39     94.99 o
   4  20  -9      346.83      399.64    100.21 o
   5  20  -9      282.41      136.70     84.82 o
   6  20  -9      916.90      850.65    126.46 o
   7  20  -9       31.17       60.52     79.82 o
   8  20  -9      567.41      641.06     98.55 o
   0  21  -9      233.75      100.54    124.99 o
   1  21  -9       33.86      -44.72     69.15 o
   2  21  -9       42.96     -134.09     69.95 o
   3  21  -9      119.56      312.93     98.94 o
   4  21  -9        3.14       93.24     78.89 o
   5  21  -9      788.35      976.61    139.05 o
   6  21  -9       17.48       63.31    127.71 o
   1  22  -9      824.66     1010.72    141.83 o
   2  22  -9       43.37      154.08     94.98 o
   3  22  -9      708.42     1029.90    147.18 o
   0   0  -8    15308.88    14850.24    427.96 o
   2   0  -8     3522.37     3719.16     75.48 o
   4   0  -8     4543.18     4431.86    106.27 o
   6   0  -8     1255.63     1396.67     78.16 o
   8   0  -8     3448.70     3525.29    110.84 o
  10   0  -8       98.05       82.07     34.68 o
  12   0  -8     2770.00     2756.36    170.58 o
  14   0  -8     3749.34     3554.61    219.41 o
  16   0  -8     3485.07     3875.62    233.21 o
  18   0  -8      661.15      790.99    237.08 o
   1   1  -8     2008.20     1966.47     40.24 o
   2   1  -8     4312.62     4707.16     69.52 o
   3   1  -8     1809.21     1827.56     41.91 o
   4   1  -8     5551.90     6191.39    102.68 o
   5   1  -8     1350.53     1388.40     45.23 o
   6   1  -8     8190.44     8818.60    137.26 o
   7   1  -8       98.76      144.31     24.41 o
   8   1  -8     1683.49     1699.69     64.30 o
   9   1  -8      453.79      468.26     35.28 o
  10   1  -8     1782.14     1858.52     64.40 o
  11   1  -8      408.38      466.09     53.38 o
  12   1  -8     1265.01     1472.00    161.86 o
  13   1  -8     1604.09     1770.54    108.08 o
  14   1  -8     1546.74     1569.23    106.53 o
  15   1  -8      763.08      755.26     83.46 o
  16   1  -8      386.34      405.30     93.73 o
  17   1  -8      164.78       70.27    105.50 o
  18   1  -8      328.17      365.80     78.53 o
   0   2  -8     5677.16     5853.84    130.12 o
   1   2  -8       83.56       83.30     14.21 o
   2   2  -8     3553.83     3713.77     63.93 o
   3   2  -8     2570.19     2657.67     73.02 o
   4   2  -8      458.38      414.59     23.64 o
   5   2  -8     3053.03     2821.02     59.63 o
   6   2  -8     1558.42     1711.13     47.93 o
   7   2  -8     2804.18     2734.39     69.28 o
   8   2  -8       57.48       57.34     22.92 o
   9   2  -8     2581.65     2760.72     66.87 o
  10   2  -8      734.49      681.98     39.32 o
  11   2  -8     1785.69     1927.50     77.16 o
  12   2  -8      332.98      296.33     50.00 o
  13   2  -8     1088.95     1085.07     80.89 o
  14   2  -8     2180.29     1985.41    109.17 o
  15   2  -8        0.68        0.52     41.03 o
  16   2  -8     1020.61      938.05     97.49 o
  17   2  -8      297.27      273.58     60.80 o
  18   2  -8      174.24      213.64     60.30 o
   1   3  -8     5774.49     5561.78     86.38 o
   2   3  -8       28.45        1.86     13.13 o
   3   3  -8     1863.03     1990.36     46.06 o
   4   3  -8      904.58      902.16     32.75 o
   5   3  -8     2866.46     2958.09     59.15 o
   6   3  -8      208.66      225.43     21.67 o
   7   3  -8     1440.90     1555.41     52.97 o
   8   3  -8       49.75       41.35     19.79 o
   9   3  -8      414.31      425.23     32.42 o
  10   3  -8      385.99      342.07     29.36 o
  11   3  -8     1496.33     1434.18     67.17 o
  12   3  -8      110.21       87.00     38.81 o
  13   3  -8     2045.47     2199.20    109.56 o
  14   3  -8      650.83      451.06     62.14 o
  15   3  -8      960.86      912.52     80.78 o
  16   3  -8      324.24      300.26     59.14 o
  17   3  -8      659.52      650.54     74.12 o
  18   3  -8       11.51       17.59     51.06 o
   0   4  -8     1828.62     1869.42     72.08 o
   1   4  -8     3071.02     3067.84     59.44 o
   2   4  -8     1918.53     1822.97     45.21 o
   3   4  -8      160.14      144.98     17.04 o
   4   4  -8     4957.10     4746.99     76.25 o
   5   4  -8      146.34      122.39     17.50 o
   6   4  -8      820.92      813.06     36.21 o
   7   4  -8      595.28      601.41     32.80 o
   8   4  -8       56.44       67.00     19.20 o
   9   4  -8     1049.13      980.21     43.84 o
  10   4  -8     1134.92     1243.46     49.87 o
  11   4  -8      132.72      115.11     34.89 o
  12   4  -8     1323.26     1289.72     83.76 o
  13   4  -8      172.70      189.02     47.37 o
  14   4  -8     1715.63     1710.43    101.17 o
  15   4  -8      919.90      786.04     78.63 o
  16   4  -8     1010.51      892.20     84.97 o
  17   4  -8       83.40       46.66     53.24 o
  18   4  -8      300.08      340.15     63.48 o
   1   5  -8     1540.37     1656.45     48.58 o
   2   5  -8     9057.78     9081.77    143.10 o
   3   5  -8      338.52      335.02     25.09 o
   4   5  -8     2794.35     2782.44     68.07 o
   5   5  -8      385.63      451.75     27.80 o
   6   5  -8     4151.18     3966.31     85.34 o
   7   5  -8       20.24       11.28     16.54 o
   8   5  -8     2333.27     2218.68     69.28 o
   9   5  -8      118.05      146.77     24.40 o
  10   5  -8     3119.73     3184.13     78.23 o
  11   5  -8      210.53      229.41     34.64 o
  12   5  -8      910.53      926.61     73.48 o
  13   5  -8       98.95       44.92     42.06 o
  14   5  -8      123.57      108.23     47.81 o
  15   5  -8      336.80      369.92     60.27 o
  16   5  -8      301.55      212.15     58.88 o
  17   5  -8       24.66       81.79     53.18 o
  18   5  -8      689.24      778.07     85.09 o
   0   6  -8    18841.00    18570.43    362.48 o
   1   6  -8      703.70      758.46     39.95 o
   2   6  -8     6995.14     7020.00    109.96 o
   3   6  -8     4125.01     4371.10    123.58 o
   4   6  -8      970.46     1041.51     48.81 o
   5   6  -8     2128.15     2107.07     69.00 o
   6   6  -8      492.90      497.67     35.68 o
   7   6  -8     4123.61     4338.97     75.98 o
   8   6  -8      130.47       81.61     20.40 o
   9   6  -8     1524.45     1646.99     52.16 o
  10   6  -8      251.93      201.79     33.62 o
  11   6  -8     1174.76     1127.07     60.49 o
  12   6  -8     2372.24     2229.05    108.25 o
  13   6  -8      862.83      871.47     74.26 o
  14   6  -8     1402.69     1360.32     92.64 o
  15   6  -8       57.57       74.08     80.20 o
  16   6  -8     1652.66     1685.87    130.21 o
  17   6  -8      107.82       93.60     53.33 o
  18   6  -8      200.94      130.27     65.35 o
   1   7  -8     7238.07     7275.48    123.26 o
   2   7  -8      176.23      198.37     22.38 o
   3   7  -8     4197.72     4118.15     87.65 o
   4   7  -8      469.37      463.58     32.15 o
   5   7  -8      660.50      638.96     44.49 o
   6   7  -8      157.74      155.73     24.16 o
   7   7  -8      687.03      764.19     36.76 o
   8   7  -8      162.31      190.54     24.55 o
   9   7  -8      487.33      497.34     38.52 o
  10   7  -8      137.61      127.63     34.62 o
  11   7  -8     3246.26     3445.39     98.18 o
  12   7  -8      791.66      739.44     67.25 o
  13   7  -8     2068.80     2126.57    107.16 o
  14   7  -8      179.43      212.15     52.07 o
  15   7  -8     1425.06     1455.38     98.08 o
  16   7  -8       60.64        6.43     48.13 o
  17   7  -8      583.66      511.27     72.80 o
  18   7  -8        2.10      -28.64     53.49 o
   0   8  -8     4560.78     4646.31    115.66 o
   1   8  -8       95.93      107.69     21.98 o
   2   8  -8     2003.87     2139.57     60.38 o
   3   8  -8     1941.91     2061.14     73.54 o
   4   8  -8      636.70      663.68     45.05 o
   5   8  -8     1789.21     1826.36     58.38 o
   6   8  -8      328.27      287.11     28.17 o
   7   8  -8     2113.88     2109.75     82.43 o
   8   8  -8      527.08      487.43     38.13 o
   9   8  -8     2700.32     2631.17     81.37 o
  10   8  -8     1362.46     1399.66     64.91 o
  11   8  -8      724.53      720.23     58.82 o
  12   8  -8      462.57      415.44     55.83 o
  13   8  -8      930.27      947.82     76.03 o
  14   8  -8      395.65      382.01     57.69 o
  15   8  -8       19.34      -35.99     43.10 o
  16   8  -8      244.42      204.52     54.93 o
  17   8  -8      200.70      299.73     64.04 o
   1   9  -8      990.15      995.79     45.70 o
   2   9  -8     1560.28     1489.51     58.08 o
   3   9  -8        8.16      -20.40     18.27 o
   4   9  -8     3889.61     3826.00     95.35 o
   5   9  -8      180.46      163.36     23.38 o
   6   9  -8     2917.17     3019.87     70.13 o
   7   9  -8      895.71      886.46     39.61 o
   8   9  -8     5878.26     5830.65    128.99 o
   9   9  -8      224.00      202.92     31.90 o
  10   9  -8     1898.36     1881.95     72.94 o
  11   9  -8       82.39       96.61     44.35 o
  12   9  -8      445.74      403.11     59.26 o
  13   9  -8      245.06      277.07     52.05 o
  14   9  -8      494.55      450.15     65.56 o
  15   9  -8      258.96      163.40     51.41 o
  16   9  -8       24.09      -27.13     47.55 o
  17   9  -8       43.28      -38.41     50.69 o
   0  10  -8     6022.10     6205.95    186.55 o
   1  10  -8       27.12        4.67     19.24 o
   2  10  -8     1856.50     1739.06     59.49 o
   3  10  -8      282.82      318.06     31.32 o
   4  10  -8      475.20      389.53     40.19 o
   5  10  -8      182.72      143.35     23.65 o
   6  10  -8      374.75      329.82     30.78 o
   7  10  -8      412.88      402.81     39.51 o
   8  10  -8       65.17       71.72     33.62 o
   9  10  -8      206.32      195.11     43.44 o
  10  10  -8      534.18      407.26     45.29 o
  11  10  -8        9.68        4.55     32.36 o
  12  10  -8     1006.98      943.91     80.75 o
  13  10  -8        2.25      -70.21     39.12 o
  14  10  -8     1123.74     1126.58     90.22 o
  15  10  -8       17.88      -66.35     46.17 o
  16  10  -8      806.52      948.55     87.60 o
  17  10  -8       55.72      -15.56     51.97 o
   1  11  -8      987.10      974.16     52.38 o
   2  11  -8      229.05      267.83     31.86 o
   3  11  -8      915.21      996.19     46.17 o
   4  11  -8     1196.13     1194.12     67.35 o
   5  11  -8     1281.69     1196.67     51.17 o
   6  11  -8     2995.50     3137.81     91.28 o
   7  11  -8      226.38      298.58     36.09 o
   8  11  -8     1302.17     1252.68     72.10 o
   9  11  -8      871.64      976.92     63.36 o
  10  11  -8      999.10      847.05     60.59 o
  11  11  -8      989.08     1015.10     85.24 o
  12  11  -8      652.64      678.42     72.04 o
  13  11  -8      680.37      776.75     75.22 o
  14  11  -8      273.82      179.20     54.98 o
  15  11  -8      710.30      698.43     76.25 o
  16  11  -8       12.06        8.27     54.11 o
   0  12  -8     2820.82     2710.18    182.80 o
   1  12  -8       55.88       63.26     28.41 o
   2  12  -8      127.64      123.78     39.01 o
   3  12  -8      606.05      702.28     55.70 o
   4  12  -8      273.74      269.95     47.75 o
   5  12  -8     2174.97     2169.76     90.93 o
   6  12  -8      853.87      832.38     67.70 o
   7  12  -8     3786.63     3657.14    132.99 o
   8  12  -8      350.92      412.76     68.04 o
   9  12  -8     2124.78     2148.40     92.88 o
  10  12  -8      262.65      326.20     68.19 o
  11  12  -8      321.84      321.21     50.39 o
  12  12  -8       51.72      -29.86     40.96 o
  13  12  -8      118.66      129.73     50.51 o
  14  12  -8       95.69       62.28     47.66 o
  15  12  -8       11.35       23.58     48.04 o
  16  12  -8       33.14      -10.86     48.43 o
   1  13  -8     1247.23     1350.71     73.09 o
   2  13  -8     1597.65     1676.60     88.21 o
   3  13  -8     1554.43     1808.57    110.14 o
   4  13  -8      854.22      741.89     84.52 o
   5  13  -8      479.32      538.45     49.62 o
   6  13  -8      594.65      592.21     53.97 o
   7  13  -8      467.73      392.54     42.06 o
   8  13  -8      696.10      690.71     59.62 o
   9  13  -8      150.40      131.74     38.10 o
  10  13  -8      745.51      832.33     63.51 o
  11  13  -8      429.89      412.81     54.87 o
  12  13  -8      198.17      211.05     54.01 o
  13  13  -8      415.53      600.42    129.99 o
  14  13  -8       68.09      106.79     53.19 o
  15  13  -8      337.43      408.09     69.08 o
   0  14  -8     4805.17     5047.91    209.71 o
   1  14  -8      269.31      312.23     63.34 o
   2  14  -8     3602.79     3498.15    145.26 o
   3  14  -8      388.30      358.00     60.61 o
   4  14  -8     1273.24     1236.94     83.31 o
   5  14  -8       61.87       69.88     34.17 o
   6  14  -8      327.91      338.19     47.12 o
   7  14  -8      125.26       58.51     40.38 o
   8  14  -8        7.23      -17.05     28.61 o
   9  14  -8       50.67       25.03     37.57 o
  10  14  -8      388.13      390.42     43.86 o
  11  14  -8       43.83       79.32     42.48 o
  12  14  -8      668.16      613.29     65.31 o
  13  14  -8       56.47      -40.36     49.60 o
  14  14  -8      727.76      838.62     84.69 o
  15  14  -8      103.95      130.31     54.98 o
   1  15  -8      953.01     1011.30     87.66 o
   2  15  -8      315.71      360.69     64.02 o
   3  15  -8      279.72      253.15     71.84 o
   4  15  -8      987.75      977.93     76.80 o
   5  15  -8      139.80      159.26     40.24 o
   6  15  -8     1384.11     1561.88     86.75 o
   7  15  -8      107.25      112.09     39.93 o
   8  15  -8     1661.34     1715.73     92.09 o
   9  15  -8       43.00       46.65     38.44 o
  10  15  -8      852.42      819.26     73.39 o
  11  15  -8      689.94      691.77     70.33 o
  12  15  -8      511.64      413.05     60.98 o
  13  15  -8      547.23      601.51     62.50 o
  14  15  -8        1.17      -55.96     51.67 o
   0  16  -8      330.25      104.61     95.10 o
   1  16  -8       24.42      -21.83     54.12 o
   2  16  -8      305.17      207.95     68.87 o
   3  16  -8      196.49      213.34     84.23 o
   4  16  -8      335.06      384.90     57.00 o
   5  16  -8     1144.91     1084.32     84.11 o
   6  16  -8      169.75       94.34     39.46 o
   7  16  -8     1533.80     1681.12     93.46 o
   8  16  -8       16.41      -18.46     36.19 o
   9  16  -8      888.48      984.20     87.01 o
  10  16  -8       98.50       59.80     45.57 o
  11  16  -8      323.54      314.83     91.47 o
  12  16  -8        2.90       -3.90     72.41 o
  13  16  -8      328.25      348.20     70.88 o
   1  17  -8     1223.52     1282.33    199.71 o
   2  17  -8       32.18      -53.28     55.23 o
   3  17  -8      795.32      833.79    109.09 o
   4  17  -8        6.47       39.06     47.50 o
   5  17  -8       36.21        6.16     40.15 o
   6  17  -8       58.11       20.86     43.93 o
   7  17  -8       58.78      107.62     46.76 o
   8  17  -8       69.64       52.58     42.10 o
   9  17  -8      188.64      214.29     49.15 o
  10  17  -8      133.60      113.40     49.65 o
  11  17  -8      242.43      133.85     62.98 o
  12  17  -8       14.14       30.39     69.61 o
   0  18  -8      289.73      239.11    108.69 o
   1  18  -8       28.20       19.62     58.10 o
   2  18  -8      553.24      398.57     89.51 o
   3  18  -8      347.49      452.07    147.41 o
   4  18  -8      244.86      264.49     69.39 o
   5  18  -8      451.65      504.38     69.14 o
   6  18  -8      168.49      125.76     51.94 o
   7  18  -8      856.62      727.36     76.31 o
   8  18  -8       34.28       44.84     49.81 o
   9  18  -8      692.38      702.25     91.63 o
  10  18  -8       90.73       72.69     70.94 o
  11  18  -8      821.87      942.45    117.79 o
   1  19  -8        9.66       -7.27     68.99 o
   2  19  -8      200.22      239.58     80.29 o
   3  19  -8       30.98      -43.43     58.09 o
   4  19  -8      571.90      688.15     88.93 o
   5  19  -8      123.74      218.00     67.69 o
   6  19  -8     1308.74     1375.58    144.88 o
   7  19  -8       18.91       15.40     59.09 o
   8  19  -8      993.37     1006.54    159.75 o
   9  19  -8       11.50      -43.40     70.32 o
  10  19  -8      991.87     1286.64    140.75 o
   0  20  -8      905.23      771.68    169.82 o
   1  20  -8       81.46      166.10     82.60 o
   2  20  -8      374.76      502.99    102.31 o
   3  20  -8       99.38      190.80     83.24 o
   4  20  -8      404.75      424.63    133.82 o
   5  20  -8      354.88      451.60    175.26 o
   6  20  -8       45.37       -2.16     62.32 o
   7  20  -8      374.63      465.63     86.19 o
   8  20  -8       63.35       42.74     66.77 o
   9  20  -8      566.77      601.34    112.92 o
   1  21  -8      913.60      907.28    131.60 o
   2  21  -8      124.69      172.30    112.08 o
   3  21  -8      740.09      820.64    254.74 o
   4  21  -8      185.47      243.90    158.96 o
   5  21  -8      695.37      874.56    135.12 o
   6  21  -8      101.14       36.61     70.72 o
   7  21  -8       85.54       64.74     68.77 o
   0  22  -8      212.30      411.66    150.80 o
   1  22  -8        5.77       38.72     79.25 o
   2  22  -8      171.44      164.89     92.61 o
   3  22  -8      141.23      235.93     95.15 o
   4  22  -8      274.65      245.17     97.30 o
   5  22  -8      545.05      476.06    116.19 o
   2   0  -7    17512.53    17257.14    264.64 o
   4   0  -7     7217.37     7434.91    161.61 o
   6   0  -7    13731.71    13709.83    314.23 o
   8   0  -7     3037.51     3407.09    140.26 o
  10   0  -7     6427.45     6056.54    195.90 o
  12   0  -7     4139.32     4090.10    157.11 o
  14   0  -7     1089.94     1117.60    102.35 o
  16   0  -7      276.53      306.46     85.00 o
  18   0  -7      612.32      452.86     82.20 o
   0   1  -7      782.50      693.50     34.71 o
   1   1  -7      492.96      553.85     22.39 o
   2   1  -7     9115.98     9309.70    112.70 o
   3   1  -7     1428.36     1358.84     36.75 o
   4   1  -7     3267.49     3321.85     68.42 o
   5   1  -7     4752.11     4784.08     84.50 o
   6   1  -7      312.66      334.09     27.44 o
   7   1  -7     1995.70     1964.57     52.53 o
   8   1  -7      542.42      547.81     39.82 o
   9   1  -7      872.84      923.22     40.69 o
  10   1  -7      179.75      213.96     22.03 o
  11   1  -7      249.08      319.42     25.34 o
  12   1  -7     1850.09     1614.42     79.30 o
  13   1  -7      841.18      894.22    145.58 o
  14   1  -7      735.44      666.96     64.61 o
  15   1  -7      204.18      244.36     47.83 o
  16   1  -7     1825.76     1782.85    102.24 o
  17   1  -7      133.54      143.27     50.64 o
  18   1  -7      289.88      294.85     60.20 o
  19   1  -7      108.65      130.22     56.69 o
   1   2  -7     1220.05     1027.62     27.40 o
   2   2  -7     2323.26     2474.23     41.26 o
   3   2  -7     6297.96     6006.74     86.42 o
   4   2  -7     2412.78     2541.33     52.72 o
   5   2  -7     2507.72     2474.52     56.59 o
   6   2  -7     3833.07     4078.36     72.86 o
   7   2  -7      418.96      528.01     33.42 o
   8   2  -7     1889.64     2002.88     51.36 o
   9   2  -7      962.66      931.41     39.31 o
  10   2  -7     1348.91     1349.02     57.38 o
  11   2  -7     1443.36     1402.99     49.14 o
  12   2  -7      269.98      304.61     41.47 o
  13   2  -7     2347.04     2230.60    107.84 o
  14   2  -7      488.67      535.35     61.46 o
  15   2  -7     2256.52     2371.13    118.41 o
  16   2  -7       39.76        6.85     41.97 o
  17   2  -7      651.51      624.48     70.73 o
  18   2  -7      146.44      114.71     50.77 o
  19   2  -7      482.27      447.34     69.66 o
   0   3  -7        3.83       38.02     16.51 o
   1   3  -7     1171.48     1157.26     33.22 o
   2   3  -7       23.65       28.94     12.12 o
   3   3  -7     2060.23     1744.45     36.06 o
   4   3  -7     1108.27     1142.59     32.73 o
   5   3  -7     5305.09     5192.40     89.69 o
   6   3  -7      992.28     1036.75     43.25 o
   7   3  -7     4910.51     4865.95     80.60 o
   8   3  -7       79.00       85.56     19.61 o
   9   3  -7     1528.19     1563.03     49.02 o
  10   3  -7     2193.13     2436.44     70.45 o
  11   3  -7     1161.91     1208.00     70.31 o
  12   3  -7      470.33      504.91     65.71 o
  13   3  -7      660.18      677.69     65.21 o
  14   3  -7      272.99      182.98     47.09 o
  15   3  -7        6.15       20.19     40.54 o
  16   3  -7       59.88      112.42     49.29 o
  17   3  -7      205.92      203.46     53.97 o
  18   3  -7      318.14      437.50     67.65 o
  19   3  -7     1370.86     1569.61    106.83 o
   1   4  -7     8393.71     8456.02    116.63 o
   2   4  -7     2537.00     2445.13     43.75 o
   3   4  -7     1766.02     1912.69     39.77 o
   4   4  -7     1257.77     1056.65     32.41 o
   5   4  -7      337.63      341.52     20.29 o
   6   4  -7     1827.49     1789.50     48.15 o
   7   4  -7      521.30      618.27     28.97 o
   8   4  -7     4259.85     4367.48     79.69 o
   9   4  -7      441.18      430.80     29.85 o
  10   4  -7     2715.48     2777.12     66.99 o
  11   4  -7      805.02      787.31     49.54 o
  12   4  -7      556.68      522.89     49.24 o
  13   4  -7      862.03      825.70     70.60 o
  14   4  -7      176.29      120.26     45.51 o
  15   4  -7      614.20      633.19     66.95 o
  16   4  -7      415.59      375.20     61.60 o
  17   4  -7      320.71      178.67     71.97 o
  18   4  -7      520.04      470.61     71.79 o
  19   4  -7       39.92      -22.61     51.84 o
   0   5  -7    26108.22    25339.55    467.75 o
   1   5  -7     2089.93     2068.17     49.61 o
   2   5  -7    10182.24     9929.12    133.91 o
   3   5  -7     4264.28     4674.16     75.76 o
   4   5  -7     3398.67     3193.88     92.67 o
   5   5  -7      957.59      956.26     38.21 o
   6   5  -7     1451.95     1470.73     40.91 o
   7   5  -7      373.36      328.28     25.20 o
   8   5  -7      246.47      257.17     23.32 o
   9   5  -7       72.29       93.29     20.86 o
  10   5  -7     1660.12     1737.77     62.90 o
  11   5  -7     1539.14     1631.36     67.35 o
  12   5  -7     5821.80     6198.83    150.66 o
  13   5  -7      571.65      534.91     60.99 o
  14   5  -7     2657.64     2688.06    138.82 o
  15   5  -7        7.23      -14.17     39.33 o
  16   5  -7     1757.83     1846.51    111.00 o
  17   5  -7      118.54      106.65     51.80 o
  18   5  -7      397.00      444.15     69.84 o
   1   6  -7    13250.30    13232.56    179.31 o
   2   6  -7      357.69      351.47     24.84 o
   3   6  -7     4642.78     4461.73     78.01 o
   4   6  -7     1643.32     1507.47     45.88 o
   5   6  -7      409.56      466.31     28.66 o
   6   6  -7     1460.94     1429.68     44.54 o
   7   6  -7     1066.34     1078.10     40.63 o
   8   6  -7     1883.64     1985.92     52.92 o
   9   6  -7       70.30       89.30     22.32 o
  10   6  -7     1107.27     1114.83     52.32 o
  11   6  -7     1514.41     1709.86     68.34 o
  12   6  -7      828.35      950.78     74.48 o
  13   6  -7     1930.35     2127.68    103.86 o
  14   6  -7      476.15      438.49     71.18 o
  15   6  -7     1190.63     1209.94     87.58 o
  16   6  -7       95.40       88.95     49.67 o
  17   6  -7      299.65      235.09     88.83 o
  18   6  -7      243.40      238.55     64.02 o
   0   7  -7      620.01      504.22     43.44 o
   1   7  -7       56.63       52.41     17.03 o
   2   7  -7       32.17       36.96     16.53 o
   3   7  -7     5366.83     5158.64    111.36 o
   4   7  -7     1084.55     1093.76     45.91 o
   5   7  -7     3747.52     3675.21     73.87 o
   6   7  -7      850.27      867.21     40.37 o
   7   7  -7     6561.58     6608.00    112.30 o
   8   7  -7      490.41      545.66     30.04 o
   9   7  -7     6153.05     6248.30    115.42 o
  10   7  -7       37.51       18.71     24.74 o
  11   7  -7      970.30      953.99     53.41 o
  12   7  -7      803.35      748.89     53.22 o
  13   7  -7     1708.63     1578.41     93.14 o
  14   7  -7      386.77      264.16     49.47 o
  15   7  -7       79.77        6.95     51.97 o
  16   7  -7       35.59       22.76     44.91 o
  17   7  -7      100.19       48.66     50.36 o
  18   7  -7       64.40       31.66     54.10 o
   1   8  -7     3927.82     3650.85     77.56 o
   2   8  -7      167.94      131.88     22.52 o
   3   8  -7      286.65      276.64     31.13 o
   4   8  -7     1003.17     1035.61     47.17 o
   5   8  -7      477.74      502.42     30.07 o
   6   8  -7     3595.05     3878.02     96.41 o
   7   8  -7      939.14     1049.87     44.13 o
   8   8  -7     1558.82     1695.17     63.68 o
   9   8  -7       84.86       48.57     22.94 o
  10   8  -7      156.07      152.57     27.20 o
  11   8  -7      522.68      537.24     59.43 o
  12   8  -7      783.94      847.94     64.96 o
  13   8  -7     1890.09     1912.87    100.60 o
  14   8  -7      269.68      323.67     57.65 o
  15   8  -7      907.01     1008.64     80.22 o
  16   8  -7        7.12      -83.62     41.81 o
  17   8  -7      586.69      653.39     80.76 o
  18   8  -7      164.43      143.38     61.07 o
   0   9  -7     2549.32     2419.73    104.15 o
   1   9  -7      263.13      226.53     25.40 o
   2   9  -7     2000.58     2009.34     62.33 o
   3   9  -7      602.55      693.57     38.24 o
   4   9  -7     8263.67     8392.04    134.23 o
   5   9  -7     1563.35     1640.42     56.04 o
   6   9  -7      684.28      708.97     35.40 o
   7   9  -7     1078.40     1128.26     42.36 o
   8   9  -7     1260.79     1357.15     58.73 o
   9   9  -7     1379.91     1401.35     59.58 o
  10   9  -7     1226.07     1253.61     58.16 o
  11   9  -7      512.27      519.33     44.93 o
  12   9  -7     1014.96     1042.36     72.38 o
  13   9  -7      141.12      154.42     45.96 o
  14   9  -7     1470.82     1528.99     93.19 o
  15   9  -7       21.50      -85.00     46.87 o
  16   9  -7     1191.97     1156.99     88.14 o
  17   9  -7        9.90      -38.65     46.48 o
   1  10  -7      493.85      477.88     35.99 o
   2  10  -7      439.13      456.45     32.18 o
   3  10  -7      485.92      442.44     32.80 o
   4  10  -7     2240.55     2356.20     60.98 o
   5  10  -7     1195.06     1173.13     46.49 o
   6  10  -7     5556.97     5436.01     98.90 o
   7  10  -7      265.88      263.10     28.95 o
   8  10  -7     5038.91     5081.73    167.27 o
   9  10  -7      780.51      738.71     46.64 o
  10  10  -7     3006.48     3260.09     91.00 o
  11  10  -7      642.53      624.57     48.70 o
  12  10  -7      657.92      737.38    127.05 o
  13  10  -7      700.90      521.79     61.03 o
  14  10  -7      570.69      528.40    110.77 o
  15  10  -7      223.83      194.59     50.22 o
  16  10  -7        6.99      -35.27     64.32 o
  17  10  -7      108.63      130.22     54.30 o
   0  11  -7     3435.86     3603.10    117.03 o
   1  11  -7      248.39      255.88     30.46 o
   2  11  -7      975.35      950.39     48.52 o
   3  11  -7     1577.57     1571.42     61.31 o
   4  11  -7     3610.45     3884.53     80.07 o
   5  11  -7     1702.33     1641.43     55.55 o
   6  11  -7      687.32      685.17     45.25 o
   7  11  -7     1240.33     1211.36     54.25 o
   8  11  -7      269.45      291.57     34.99 o
   9  11  -7      622.63      502.02     41.77 o
  10  11  -7      327.29      324.21     48.42 o
  11  11  -7      425.23      395.07     48.12 o
  12  11  -7      311.88      311.14     53.26 o
  13  11  -7      277.25      312.62     83.29 o
  14  11  -7      160.81      162.45     50.09 o
  15  11  -7      178.81      109.39     49.50 o
  16  11  -7      453.41      532.63     70.41 o
  17  11  -7      173.56       63.24     54.51 o
   1  12  -7     2991.16     2888.88     79.93 o
   2  12  -7      251.52      175.57     29.03 o
   3  12  -7     2039.22     1951.25     68.66 o
   4  12  -7     1377.69     1377.18     50.52 o
   5  12  -7     2061.45     1996.90     75.72 o
   6  12  -7     2396.50     2473.75     74.98 o
   7  12  -7      499.47      441.67     41.69 o
   8  12  -7       38.92       20.77     26.75 o
   9  12  -7      511.14      622.80     53.39 o
  10  12  -7      233.09      173.37     45.73 o
  11  12  -7      991.10     1018.05     71.97 o
  12  12  -7        3.96       14.31     38.59 o
  13  12  -7      836.28      871.58     98.16 o
  14  12  -7      172.14      157.30     48.78 o
  15  12  -7     1151.53     1079.14     88.92 o
  16  12  -7       28.03      -34.62     44.92 o
   0  13  -7     2457.02     2532.03    120.09 o
   1  13  -7        9.26       15.61     25.96 o
   2  13  -7      388.14      383.52     39.51 o
   3  13  -7      464.16      486.54     42.16 o
   4  13  -7      121.27      124.66     30.82 o
   5  13  -7     2510.12     2587.61     95.39 o
   6  13  -7      522.48      527.61     52.63 o
   7  13  -7     2085.00     2070.44     88.61 o
   8  13  -7       81.61       56.98     31.10 o
   9  13  -7      327.17      371.12     46.39 o
  10  13  -7      179.34      223.20     40.12 o
  11  13  -7      461.32      381.28     50.70 o
  12  13  -7      464.50      539.79     66.99 o
  13  13  -7       55.06       14.89     44.62 o
  14  13  -7      323.55      360.21     61.85 o
  15  13  -7      110.46       19.10     48.35 o
  16  13  -7      315.22       82.86     93.06 o
   1  14  -7     1174.19     1109.27     73.46 o
   2  14  -7     4652.91     4419.67    163.17 o
   3  14  -7      932.23      920.63     92.17 o
   4  14  -7     1717.68     1594.74     83.44 o
   5  14  -7      300.70      269.51     41.40 o
   6  14  -7     1411.23     1488.41     81.88 o
   7  14  -7      651.38      599.05     64.00 o
   8  14  -7     1685.88     1674.08     98.93 o
   9  14  -7       83.25       31.81     29.90 o
  10  14  -7     2208.15     2103.55     80.06 o
  11  14  -7      127.65      128.99     35.87 o
  12  14  -7      657.35      713.15     54.15 o
  13  14  -7       66.62      -40.02     46.75 o
  14  14  -7       70.34      149.12     77.89 o
  15  14  -7      200.79      344.32     61.34 o
   0  15  -7     3713.73     3710.71    179.15 o
   1  15  -7     1342.35     1257.74     93.99 o
   2  15  -7     3378.05     3346.01    141.74 o
   3  15  -7     1873.67     1778.00    101.58 o
   4  15  -7     1590.91     1625.39     85.87 o
   5  15  -7      575.01      668.93     58.36 o
   6  15  -7      354.40      462.55     52.01 o
   7  15  -7      483.38      451.83     51.74 o
   8  15  -7      136.02      167.92     39.85 o
   9  15  -7     1160.83     1167.37     76.63 o
  10  15  -7      615.07      677.57     60.36 o
  11  15  -7      472.91      494.95     60.20 o
  12  15  -7      612.74      696.39     68.14 o
  13  15  -7       11.32       21.58     61.20 o
  14  15  -7      825.57      727.20    104.31 o
   1  16  -7     3276.27     3275.79    176.27 o
   2  16  -7       73.71       81.82     59.35 o
   3  16  -7     1467.73     1427.61     93.22 o
   4  16  -7      168.80      146.22     48.86 o
   5  16  -7      278.08      255.88     44.18 o
   6  16  -7      368.73      369.95     51.37 o
   7  16  -7      265.03      229.41     44.82 o
   8  16  -7      194.90      106.19     42.05 o
   9  16  -7      263.39      305.70     52.44 o
  10  16  -7      210.53      168.75     48.94 o
  11  16  -7     1036.93      950.69     94.42 o
  12  16  -7      172.69       80.29     44.35 o
  13  16  -7      692.10      713.82    135.32 o
  14  16  -7       12.30      -35.15     49.44 o
   0  17  -7       98.17       54.34     82.87 o
   1  17  -7        9.18       10.37     57.54 o
   2  17  -7      785.83      833.43    105.66 o
   3  17  -7      329.90      389.85     68.56 o
   4  17  -7      100.10       60.46     43.46 o
   5  17  -7     1031.21     1149.05     87.33 o
   6  17  -7      262.36      233.84     48.20 o
   7  17  -7     1846.85     1825.39     97.51 o
   8  17  -7      100.09      127.57     43.44 o
   9  17  -7     1279.68     1168.36     80.93 o
  10  17  -7      604.55      612.16     67.15 o
  11  17  -7      543.18      530.77     67.26 o
  12  17  -7       42.28       67.78     67.28 o
  13  17  -7      196.18      228.21     67.61 o
   1  18  -7      410.08      449.38     89.79 o
   2  18  -7       18.84       73.04     67.93 o
   3  18  -7      185.21      195.39     66.87 o
   4  18  -7      138.92      216.70     52.87 o
   5  18  -7       25.60       52.53     43.59 o
   6  18  -7      720.48      677.16     73.41 o
   7  18  -7       77.68      -19.79     42.36 o
   8  18  -7      874.68      927.48     82.63 o
   9  18  -7      348.81      301.51     82.16 o
  10  18  -7      310.56      366.71     68.36 o
  11  18  -7      131.96      179.70     74.85 o
  12  18  -7      257.35      143.50     78.11 o
   0  19  -7      811.34     1067.86    175.26 o
   1  19  -7       17.48       15.53     61.28 o
   2  19  -7      627.93      755.43    146.73 o
   3  19  -7       89.24      114.62     73.36 o
   4  19  -7      884.43     1015.55     96.87 o
   5  19  -7       51.60      128.92     50.42 o
   6  19  -7      188.34      200.51     56.44 o
   7  19  -7       30.14      -50.27     42.97 o
   8  19  -7      293.99      340.35     62.21 o
   9  19  -7      233.74      208.12     57.73 o
  10  19  -7       66.28      153.77     75.90 o
  11  19  -7      102.18      125.30     78.58 o
   1  20  -7      274.57      279.89     88.83 o
   2  20  -7       91.68       29.61     72.54 o
   3  20  -7      353.59      275.20     87.13 o
   4  20  -7      285.33      310.11     63.03 o
   5  20  -7      168.03      143.14     62.36 o
   6  20  -7      502.00      548.96    152.45 o
   7  20  -7       11.88       88.38     64.26 o
   8  20  -7      676.95      906.45    104.95 o
   9  20  -7       68.52       10.44     77.03 o
   0  21  -7      120.47       12.23    104.61 o
   1  21  -7        6.83        5.24    112.08 o
   2  21  -7       26.14      -60.09     68.61 o
   3  21  -7      164.45      205.95     88.96 o
   4  21  -7      125.56       83.63     78.18 o
   5  21  -7      859.88      849.31    107.63 o
   6  21  -7       53.81       21.99     64.27 o
   7  21  -7      835.37     1137.93    119.77 o
   8  21  -7       20.75      -18.90     72.02 o
   1  22  -7     1045.86     1408.80    156.43 o
   2  22  -7       18.04       32.48     81.55 o
   3  22  -7      544.59      429.88    110.43 o
   4  22  -7       68.01       77.75     95.78 o
   5  22  -7      225.82      196.51     96.83 o
   6  22  -7      136.75      196.54     95.64 o
   0  23  -7      608.82      733.64    187.49 o
   1  23  -7       19.42       27.91     86.95 o
   2  23  -7      551.54      492.41    114.12 o
   3  23  -7      110.08      155.86     95.84 o
   0   0  -6     5957.67     7155.26    174.40 o
   2   0  -6    10761.04     9891.44    179.13 o
   4   0  -6     8682.63     8749.56    149.18 o
   6   0  -6     1000.55      992.29     60.09 o
   8   0  -6     2598.52     2861.26    126.09 o
  10   0  -6     1086.72     1125.31     52.70 o
  12   0  -6     3015.78     3053.01     82.80 o
  14   0  -6     4142.37     4017.98    163.67 o
  16   0  -6     1427.10     1533.75    115.48 o
  18   0  -6      831.60     1020.80    111.88 o
   1   1  -6     1646.25     1556.87     31.47 o
   2   1  -6     3271.55     3276.98     49.04 o
   3   1  -6     2715.59     2751.36     50.09 o
   4   1  -6     6698.79     6721.12     92.04 o
   5   1  -6     2046.02     2013.47     46.97 o
   6   1  -6     5934.12     6082.06     98.97 o
   7   1  -6      786.69      845.48     36.18 o
   8   1  -6     5554.81     5191.19     91.93 o
   9   1  -6      884.22      935.96     34.14 o
  10   1  -6     3712.75     3842.48     64.66 o
  11   1  -6     1033.34      967.95     34.90 o
  12   1  -6     2190.67     2196.71     59.93 o
  13   1  -6     2928.54     2901.20     97.45 o
  14   1  -6      130.83      121.71     36.64 o
  15   1  -6      767.80      664.32     56.07 o
  16   1  -6       49.65       36.57     35.95 o
  17   1  -6      326.91      296.33     57.32 o
  18   1  -6      206.24      172.91     48.30 o
  19   1  -6      148.48      191.75     50.20 o
   0   2  -6     1398.67     1506.77     44.72 o
   1   2  -6       16.14       30.46      9.98 o
   2   2  -6     2982.75     2858.23     43.20 o
   3   2  -6     6606.80     7160.61     87.38 o
   4   2  -6     1652.41     1699.29     39.59 o
   5   2  -6    17069.04    16685.63    200.42 o
   6   2  -6      782.37      770.95     32.27 o
   7   2  -6     5648.30     5209.32     85.81 o
   8   2  -6      484.07      505.23     27.76 o
   9   2  -6     3048.77     3029.25     62.32 o
  10   2  -6      111.68      119.05     17.50 o
  11   2  -6      899.46      984.48     35.09 o
  12   2  -6      642.91      680.99     65.60 o
  13   2  -6     1866.03     1848.64     84.69 o
  14   2  -6       93.81      103.64     34.61 o
  15   2  -6      419.13      476.99     50.36 o
  16   2  -6      313.93      273.69     43.60 o
  17   2  -6      188.81      200.62     45.04 o
  18   2  -6       67.47      110.25     51.45 o
  19   2  -6      830.37      922.92     89.90 o
   1   3  -6    10120.61     9530.86    111.22 o
   2   3  -6       12.52        5.23     10.48 o
   3   3  -6    14045.19    13726.13    142.46 o
   4   3  -6      615.39      619.46     22.89 o
   5   3  -6      536.55      604.21     28.44 o
   6   3  -6      671.24      691.72     28.85 o
   7   3  -6      541.55      518.89     27.78 o
   8   3  -6      208.99      196.50     20.85 o
   9   3  -6      921.39      928.88     37.10 o
  10   3  -6      310.09      259.66     24.52 o
  11   3  -6     1090.20     1143.86     61.89 o
  12   3  -6      460.03      576.76     47.49 o
  13   3  -6     2494.90     2556.68     93.96 o
  14   3  -6      124.22       88.97     40.97 o
  15   3  -6     3449.20     3610.54    172.76 o
  16   3  -6       49.48      -18.17     38.12 o
  17   3  -6      694.06      620.82     88.24 o
  18   3  -6      164.98      188.38     54.40 o
  19   3  -6      553.89      443.01     70.55 o
   0   4  -6    15746.76    16443.29    277.38 o
   1   4  -6       70.85       36.46     13.42 o
   2   4  -6     8796.59     8177.37     95.94 o
   3   4  -6      801.54      874.98     28.64 o
   4   4  -6     4473.20     4215.87     58.67 o
   5   4  -6     5230.02     5650.49     82.83 o
   6   4  -6     2230.79     2311.69     48.30 o
   7   4  -6     4277.85     4348.13     72.16 o
   8   4  -6       52.76       65.30     16.66 o
   9   4  -6     1522.56     1549.44     45.15 o
  10   4  -6     2136.16     2067.49     65.71 o
  11   4  -6      529.33      553.86     38.17 o
  12   4  -6     4828.86     4755.80    123.33 o
  13   4  -6      919.89      856.04     58.31 o
  14   4  -6     1388.64     1418.86     89.54 o
  15   4  -6       76.31       65.20     42.16 o
  16   4  -6      690.29      692.07     97.66 o
  17   4  -6       33.60       68.69     47.12 o
  18   4  -6      960.33      946.99     88.53 o
  19   4  -6      549.21      409.61     70.22 o
   1   5  -6     3946.72     4060.41     69.92 o
   2   5  -6      433.65      553.53     24.37 o
   3   5  -6       49.34       63.90     13.48 o
   4   5  -6     1695.22     1572.72     41.32 o
   5   5  -6       15.71        8.65     13.11 o
   6   5  -6     4050.61     3743.04     61.90 o
   7   5  -6      811.20      885.89     33.23 o
   8   5  -6     6167.87     6109.46     97.49 o
   9   5  -6      377.86      354.00     30.39 o
  10   5  -6     3582.19     3479.63     82.51 o
  11   5  -6     2031.12     2049.34     67.19 o
  12   5  -6      188.83      190.19     34.40 o
  13   5  -6      704.03      565.42     48.82 o
  14   5  -6       89.28       88.56     40.41 o
  15   5  -6      266.03      121.99     74.04 o
  16   5  -6      386.96      371.45     58.57 o
  17   5  -6       88.51       74.47     47.59 o
  18   5  -6      567.29      623.08     78.07 o
  19   5  -6       46.13      -55.67     77.65 o
   0   6  -6     1930.82     2357.51    107.17 o
   1   6  -6     1034.09     1190.23     35.67 o
   2   6  -6      991.31     1002.98     33.04 o
   3   6  -6     1488.56     1372.75     37.32 o
   4   6  -6     1258.78     1257.39     49.54 o
   5   6  -6     3694.30     3643.30     65.76 o
   6   6  -6      778.31      780.86     29.95 o
   7   6  -6     5527.15     5823.75     93.76 o
   8   6  -6      271.86      275.29     23.02 o
   9   6  -6     1444.15     1436.42     53.38 o
  10   6  -6      774.00      719.62     47.31 o
  11   6  -6      338.54      328.21     26.16 o
  12   6  -6      490.90      493.12     43.67 o
  13   6  -6       38.00       26.53     29.23 o
  14   6  -6      384.28      363.52     53.19 o
  15   6  -6       12.14       43.65     41.51 o
  16   6  -6      303.88      364.62     59.66 o
  17   6  -6      163.21       80.89     55.50 o
  18   6  -6      332.58      339.94     64.80 o
  19   6  -6      596.91      620.92     79.83 o
   1   7  -6     1078.28      981.26     39.57 o
   2   7  -6      969.84     1113.87     41.43 o
   3   7  -6     6002.64     6085.73     94.25 o
   4   7  -6     1049.93     1063.61     37.07 o
   5   7  -6     6408.90     6235.58    130.29 o
   6   7  -6       61.54       59.57     13.65 o
   7   7  -6     1144.59     1144.96     51.25 o
   8   7  -6        3.05       -1.87     16.75 o
   9   7  -6      145.87      127.58     22.21 o
  10   7  -6       40.19       26.89     21.56 o
  11   7  -6     1172.30     1232.35     56.97 o
  12   7  -6        6.35       12.79     26.67 o
  13   7  -6     2674.94     2891.24     96.16 o
  14   7  -6       54.43       42.20     39.95 o
  15   7  -6     1314.05     1409.61     90.37 o
  16   7  -6       21.58       31.12     43.57 o
  17   7  -6     1020.29     1067.11    173.72 o
  18   7  -6       46.81       96.64     55.54 o
   0   8  -6     1015.26     1045.29     52.46 o
   1   8  -6      558.31      559.09     30.00 o
   2   8  -6     1699.37     1554.49     49.32 o
   3   8  -6     2910.72     2943.81     85.65 o
   4   8  -6     4325.58     4436.53     82.15 o
   5   8  -6     4527.82     4588.03     83.02 o
   6   8  -6      107.88      144.18     18.90 o
   7   8  -6     5163.47     5264.70     90.46 o
   8   8  -6      121.91       69.11     30.08 o
   9   8  -6     2311.76     2345.28     67.81 o
  10   8  -6       76.83       57.41     35.75 o
  11   8  -6     2698.63     2654.50     81.42 o
  12   8  -6      108.68       44.47     28.48 o
  13   8  -6     1034.44      916.53     98.01 o
  14   8  -6      796.21      756.40     78.93 o
  15   8  -6      128.67       50.72     42.77 o
  16   8  -6      472.69      452.81     63.18 o
  17   8  -6       15.05       76.26     49.52 o
  18   8  -6      254.08      183.69     60.16 o
   1   9  -6     1807.07     1814.08     50.52 o
   2   9  -6     2024.50     1908.64     50.89 o
   3   9  -6      668.14      708.01     42.01 o
   4   9  -6     1224.46     1103.31     42.14 o
   5   9  -6      309.30      327.96     25.17 o
   6   9  -6     6315.96     6326.92    105.58 o
   7   9  -6      307.23      299.58     32.77 o
   8   9  -6      666.61      641.83     40.35 o
   9   9  -6     1765.03     1744.73     86.32 o
  10   9  -6     2403.37     2310.57     71.19 o
  11   9  -6      435.63      400.28     36.13 o
  12   9  -6     2552.91     2544.18    123.95 o
  13   9  -6      207.83      227.05     35.07 o
  14   9  -6       93.70       40.26     38.55 o
  15   9  -6      254.14      208.25     48.96 o
  16   9  -6       22.70       37.05     44.96 o
  17   9  -6      245.96      244.34     57.27 o
  18   9  -6      288.74      251.23     59.99 o
   0  10  -6     2884.35     3101.30    100.98 o
   1  10  -6       66.83       68.79     20.51 o
   2  10  -6     1479.56     1435.45     52.27 o
   3  10  -6      981.13      946.84     38.94 o
   4  10  -6     5096.73     4999.30     92.97 o
   5  10  -6      662.59      642.82     33.31 o
   6  10  -6       11.65       11.63     15.98 o
   7  10  -6     1313.72     1263.56     49.98 o
   8  10  -6     2637.10     2607.98     68.25 o
   9  10  -6     1379.93     1244.54     79.81 o
  10  10  -6     1533.84     1417.11     62.18 o
  11  10  -6      428.13      503.53     42.02 o
  12  10  -6     1541.63     1559.98    106.87 o
  13  10  -6      236.09      224.07     58.90 o
  14  10  -6     1205.54     1307.94     96.28 o
  15  10  -6       66.67        2.22     40.54 o
  16  10  -6     1334.09     1390.25     87.71 o
  17  10  -6      100.05       99.71     66.87 o
   1  11  -6     6238.98     6547.64    124.23 o
   2  11  -6      774.75      775.02     40.42 o
   3  11  -6     1830.98     1924.67     62.05 o
   4  11  -6      602.89      568.67     41.61 o
   5  11  -6      195.28      168.07     27.82 o
   6  11  -6      310.49      289.66     25.91 o
   7  11  -6      785.69      777.07     55.63 o
   8  11  -6     2074.75     2138.05     77.55 o
   9  11  -6       63.76       74.56     25.13 o
  10  11  -6     1325.73     1223.29     56.17 o
  11  11  -6      633.20      693.37     47.90 o
  12  11  -6        8.01      -20.74     34.11 o
  13  11  -6     1676.38     1513.04     87.83 o
  14  11  -6      153.26      107.83     42.87 o
  15  11  -6     1488.33     1546.46     91.32 o
  16  11  -6      112.07      137.49     90.06 o
  17  11  -6      388.78      290.76    111.80 o
   0  12  -6      221.76      185.60     37.97 o
   1  12  -6       67.31       22.69     22.60 o
   2  12  -6       16.53       -5.44     18.68 o
   3  12  -6     2853.57     3084.89     78.64 o
   4  12  -6     1868.12     1881.71     59.59 o
   5  12  -6     1880.01     1992.02     60.06 o
   6  12  -6     1565.85     1592.74     54.90 o
   7  12  -6     3237.80     3211.72     81.21 o
   8  12  -6       30.40       76.78     26.33 o
   9  12  -6     2586.83     2767.76     85.48 o
  10  12  -6       16.31       32.94     25.80 o
  11  12  -6      787.38      805.49     57.86 o
  12  12  -6      111.62      120.59     42.92 o
  13  12  -6       50.76      139.25     41.44 o
  14  12  -6      255.54      243.54     49.05 o
  15  12  -6      287.62      282.73     99.23 o
  16  12  -6      139.86      155.64    215.34 o
   1  13  -6     6749.97     7166.74    138.21 o
   2  13  -6      363.54      379.01     37.12 o
   3  13  -6     3302.17     3399.93     85.63 o
   4  13  -6     2309.24     2333.83     66.88 o
   5  13  -6     2409.86     2242.71     64.42 o
   6  13  -6      131.20       93.73     29.30 o
   7  13  -6      115.40      105.48     29.87 o
   8  13  -6     1486.41     1559.77     61.19 o
   9  13  -6      278.80      252.18     33.70 o
  10  13  -6     1478.39     1700.43     79.30 o
  11  13  -6      512.33      668.28     67.26 o
  12  13  -6      217.67      200.29     48.90 o
  13  13  -6      701.76      747.53    108.95 o
  14  13  -6       73.92      147.40     58.76 o
  15  13  -6      979.47     1206.12    215.34 o
  16  13  -6      228.32      229.95    154.88 o
   0  14  -6     5476.57     5820.53    190.06 o
   1  14  -6      346.35      315.47     36.98 o
   2  14  -6     4262.81     4235.29    192.75 o
   3  14  -6       72.50       34.30     27.22 o
   4  14  -6     2018.75     1885.99     88.97 o
   5  14  -6      584.68      505.49     66.31 o
   6  14  -6      224.03      170.47     36.97 o
   7  14  -6      605.30      551.34     52.78 o
   8  14  -6      261.11      270.50     41.58 o
   9  14  -6      164.61      108.44     35.42 o
  10  14  -6      976.37      985.01     75.27 o
  11  14  -6        7.27      -10.84     31.66 o
  12  14  -6     1175.79     1000.14    111.71 o
  13  14  -6       19.93       11.65     60.98 o
  14  14  -6     1103.68     1263.93     90.01 o
  15  14  -6        6.37     -128.71    116.84 o
   1  15  -6      819.90      748.76     62.84 o
   2  15  -6      365.14      328.16     50.40 o
   3  15  -6      281.61      247.69     47.60 o
   4  15  -6      988.95     1100.14     98.94 o
   5  15  -6      183.42      202.21     39.93 o
   6  15  -6     1994.57     2020.09     95.80 o
   7  15  -6      233.97      244.40     42.20 o
   8  15  -6      553.77      537.65     54.14 o
   9  15  -6       76.30       91.96     37.35 o
  10  15  -6     1029.94     1014.69    112.78 o
  11  15  -6      692.44      688.07     86.48 o
  12  15  -6      295.82      371.41     62.50 o
  13  15  -6      355.05      417.55     83.05 o
  14  15  -6       24.43       36.24     47.59 o
  15  15  -6       87.60       51.15     62.01 o
   0  16  -6     1154.80     1074.65    160.31 o
   1  16  -6      380.59      255.63    132.46 o
   2  16  -6      596.79      478.30     60.04 o
   3  16  -6     1921.20     2014.98    108.68 o
   4  16  -6      290.35      175.47     47.08 o
   5  16  -6     1428.48     1467.10    108.57 o
   6  16  -6      229.65      253.88     45.64 o
   7  16  -6     1380.44     1536.58     85.11 o
   8  16  -6      120.56       80.57     41.67 o
   9  16  -6     2195.70     2269.66    101.01 o
  10  16  -6      288.22      204.39     44.91 o
  11  16  -6     1105.84      967.50     76.47 o
  12  16  -6      116.83       62.69     52.94 o
  13  16  -6       66.05       17.12     47.95 o
  14  16  -6      454.93      463.43     99.63 o
   1  17  -6     2794.04     2893.90    175.72 o
   2  17  -6       29.20      -26.25     44.14 o
   3  17  -6      670.79      596.19     76.11 o
   4  17  -6      109.03      122.12     51.00 o
   5  17  -6      203.26      197.83     45.28 o
   6  17  -6      326.04      398.73     57.81 o
   7  17  -6       79.02      136.01     41.93 o
   8  17  -6      571.71      543.03     60.69 o
   9  17  -6      357.47      331.84     52.10 o
  10  17  -6      485.39      599.85     66.68 o
  11  17  -6      495.59      426.69     61.38 o
  12  17  -6      194.37      142.07     61.12 o
  13  17  -6     1271.10     1318.32    107.84 o
   0  18  -6      575.01      285.31    112.76 o
   1  18  -6       15.77      110.10     97.14 o
   2  18  -6     1141.97     1049.87     98.60 o
   3  18  -6      221.57      194.99     58.44 o
   4  18  -6      666.75      692.41     83.37 o
   5  18  -6      391.92      430.67     60.44 o
   6  18  -6      130.28      165.61     49.07 o
   7  18  -6      949.58     1098.78     85.46 o
   8  18  -6      139.27      177.84     49.01 o
   9  18  -6      811.89      912.91    109.42 o
  10  18  -6       50.64      101.74     68.05 o
  11  18  -6      233.08      288.11    129.75 o
  12  18  -6      228.68      227.99     72.29 o
   1  19  -6       70.32       70.07     64.57 o
   2  19  -6       89.70      130.76     57.72 o
   3  19  -6      111.74        9.28     53.33 o
   4  19  -6     1205.51     1271.69    112.89 o
   5  19  -6      155.13       87.10     47.73 o
   6  19  -6     1280.79     1280.51     96.32 o
   7  19  -6        4.15       43.30     45.81 o
   8  19  -6     1425.57     1482.72    160.21 o
   9  19  -6       59.64       -9.27     60.77 o
  10  19  -6      583.66      588.38    102.36 o
  11  19  -6      261.67      382.47     91.05 o
   0  20  -6      317.05      277.15    122.27 o
   1  20  -6       11.06      -63.85     59.56 o
   2  20  -6      771.66      728.50    111.33 o
   3  20  -6      213.51      138.62     77.83 o
   4  20  -6      291.29      191.89     83.50 o
   5  20  -6      975.07      996.78     90.17 o
   6  20  -6       69.86       12.82     47.79 o
   7  20  -6      304.95      293.13     63.96 o
   8  20  -6       53.72       28.65     64.01 o
   9  20  -6       93.83      226.41     84.44 o
  10  20  -6      325.29      218.02     98.50 o
   1  21  -6     1114.60     1029.93    131.96 o
   2  21  -6       29.95       25.81     72.05 o
   3  21  -6      776.06      914.00    125.54 o
   4  21  -6       13.39       -7.56     54.87 o
   5  21  -6       66.99        1.41     49.88 o
   6  21  -6      151.83      125.21     57.63 o
   7  21  -6       13.22       -4.76     63.84 o
   8  21  -6      104.25       36.56     69.60 o
   9  21  -6       21.63       -2.03     81.59 o
   0  22  -6      267.11      315.19    129.07 o
   1  22  -6       59.62       50.13    118.88 o
   2  22  -6      278.58      382.60    112.76 o
   3  22  -6       78.78       69.38    107.33 o
   4  22  -6        2.35      -29.44     76.38 o
   5  22  -6      707.95      883.76    129.74 o
   6  22  -6        5.58       -5.00     74.85 o
   7  22  -6      877.38      753.19    104.50 o
   1  23  -6      531.28      448.04    154.88 o
   2  23  -6      161.56      143.26    170.50 o
   3  23  -6      164.43      211.89    124.31 o
   4  23  -6      346.20      273.76    148.77 o
   2   0  -5     5028.07     4632.23     92.74 o
   4   0  -5     8320.30     7885.95    142.62 o
   6   0  -5    16622.46    15577.11    272.29 o
   8   0  -5     5744.46     5741.76    117.02 o
  10   0  -5     3875.66     3616.54    101.63 o
  12   0  -5     5583.07     5366.16    114.65 o
  14   0  -5     3272.33     3108.15    141.34 o
  16   0  -5        2.94      -13.22     41.37 o
  18   0  -5      341.90      171.56     65.77 o
   0   1  -5    19075.90    21971.37    321.98 o
   1   1  -5        7.18       34.04      9.09 o
   2   1  -5     1669.09     1594.70     31.38 o
   3   1  -5     3351.65     3220.72     49.72 o
   4   1  -5     4216.23     3988.24     54.76 o
   5   1  -5     6965.87     7239.88     95.87 o
   6   1  -5     1115.79     1164.12     35.01 o
   7   1  -5     6318.94     6530.51     87.47 o
   8   1  -5     2465.03     2525.72     49.40 o
   9   1  -5     2751.02     2647.73     54.01 o
  10   1  -5     1562.08     1565.98     48.22 o
  11   1  -5      910.22      957.42     40.67 o
  12   1  -5     1105.40     1162.44     41.70 o
  13   1  -5     2412.18     2415.95     79.93 o
  14   1  -5      470.50      500.88     49.45 o
  15   1  -5      363.89      379.22     45.32 o
  16   1  -5     1050.88     1061.13     68.22 o
  17   1  -5       25.01       33.69     39.59 o
  18   1  -5      755.27      839.80     66.57 o
  19   1  -5       81.64      -14.10     41.43 o
   1   2  -5     1180.01     1131.79     27.95 o
   2   2  -5      329.12      396.71     17.98 o
   3   2  -5    10097.34     9469.35    107.55 o
   4   2  -5      327.10      406.50     18.08 o
   5   2  -5     3063.39     2992.73     54.64 o
   6   2  -5     6867.54     7601.68    108.73 o
   7   2  -5      958.94      996.04     30.22 o
   8   2  -5     2135.82     2187.88     46.84 o
   9   2  -5      701.35      691.96     27.47 o
  10   2  -5      692.17      690.30     26.86 o
  11   2  -5     3018.80     2828.41     58.92 o
  12   2  -5      741.17      701.96     34.86 o
  13   2  -5     1472.42     1332.36     61.94 o
  14   2  -5      456.86      485.48     48.69 o
  15   2  -5     2094.66     2127.01     93.53 o
  16   2  -5       84.09      196.51     40.15 o
  17   2  -5      958.17      938.56     75.07 o
  18   2  -5       63.29       31.50     38.31 o
  19   2  -5      441.77      377.49     55.91 o
   0   3  -5     7077.78     6909.38    131.50 o
   1   3  -5     5387.86     5279.49     66.91 o
   2   3  -5     1550.58     1384.20     26.65 o
   3   3  -5     7673.03     6836.80     80.16 o
   4   3  -5     2001.10     2078.13     37.44 o
   5   3  -5    15566.42    15907.48    182.73 o
   6   3  -5     1375.71     1580.93     37.65 o
   7   3  -5     8550.34     8847.12    125.51 o
   8   3  -5      610.22      717.11     29.88 o
   9   3  -5     6980.38     7123.31    107.78 o
  10   3  -5      132.45       98.84     18.68 o
  11   3  -5     2690.97     2694.36     58.69 o
  12   3  -5       80.10       53.61     21.48 o
  13   3  -5      473.24      521.72     41.10 o
  14   3  -5      706.79      811.86     79.96 o
  15   3  -5        9.36        7.83     30.48 o
  16   3  -5      429.58      454.16     51.09 o
  17   3  -5      489.21      522.58     57.20 o
  18   3  -5       53.44       28.04     37.15 o
  19   3  -5      980.61      880.44     82.47 o
   1   4  -5     7100.91     6676.39     91.77 o
   2   4  -5     5771.99     5441.37     83.69 o
   3   4  -5     2328.50     2356.55     41.34 o
   4   4  -5     5850.68     5750.64     78.10 o
   5   4  -5     3128.19     3117.10     69.90 o
   6   4  -5     3815.43     3847.61     63.05 o
   7   4  -5      729.86      759.40     32.79 o
   8   4  -5     4820.71     4547.13     76.21 o
   9   4  -5      724.04      734.01     47.18 o
  10   4  -5     3515.12     3697.34     82.85 o
  11   4  -5      509.33      501.22     38.05 o
  12   4  -5     1244.29     1311.85     58.52 o
  13   4  -5      935.05      832.56     54.48 o
  14   4  -5       40.59       73.60     39.25 o
  15   4  -5      512.02      413.45     59.11 o
  16   4  -5      274.42      192.83     51.85 o
  17   4  -5      339.07      312.81     60.32 o
  18   4  -5      393.27      329.24     65.28 o
  19   4  -5      105.42      101.35     55.17 o
   0   5  -5    31126.10    30390.52    490.99 o
   1   5  -5     2330.64     2599.29     52.77 o
   2   5  -5    22393.20    22697.79    231.04 o
   3   5  -5        8.77       18.71     11.97 o
   4   5  -5     6297.76     6235.87     84.19 o
   5   5  -5      623.81      693.81     25.43 o
   6   5  -5     2161.87     2264.83     45.71 o
   7   5  -5      837.26      931.31     32.11 o
   8   5  -5      194.47      154.23     33.63 o
   9   5  -5       18.75       28.97     22.08 o
  10   5  -5     1044.37     1124.45     49.87 o
  11   5  -5      658.95      695.93     34.52 o
  12   5  -5     4029.19     4116.28     98.73 o
  13   5  -5      349.24      312.83     31.72 o
  14   5  -5     1832.84     1902.67     80.70 o
  15   5  -5      619.07      644.59     78.81 o
  16   5  -5     1406.83     1507.14    177.34 o
  17   5  -5       14.07      -32.08     54.51 o
  18   5  -5     1357.75     1374.16    119.25 o
  19   5  -5      104.82      106.29     57.09 o
   1   6  -5    27234.62    26879.99    282.43 o
   2   6  -5      441.07      368.25     20.90 o
   3   6  -5     5161.22     4955.63     74.00 o
   4   6  -5     5396.33     5253.81     94.67 o
   5   6  -5     5708.69     5861.69     85.13 o
   6   6  -5     4120.57     4162.44     66.98 o
   7   6  -5      610.15      641.97     31.25 o
   8   6  -5     4706.65     4845.03    108.22 o
   9   6  -5      714.06      780.87     39.52 o
  10   6  -5     2572.51     2607.60     59.84 o
  11   6  -5     3445.81     3298.68     70.09 o
  12   6  -5      353.99      334.15     28.15 o
  13   6  -5     2763.96     2758.28     95.00 o
  14   6  -5      274.88      277.32     38.62 o
  15   6  -5     1619.77     1764.81     96.34 o
  16   6  -5      152.21      177.61     49.46 o
  17   6  -5      909.81     1024.74     84.74 o
  18   6  -5      233.29      178.23     73.93 o
  19   6  -5      520.45      410.87     71.50 o
   0   7  -5     6815.00     7829.86    216.31 o
   1   7  -5     2807.16     3180.33     57.73 o
   2   7  -5     1258.29     1169.87     34.85 o
   3   7  -5      865.44      837.82     31.13 o
   4   7  -5     3008.00     3205.62     56.94 o
   5   7  -5     5559.80     5257.71     82.74 o
   6   7  -5      525.06      549.07     30.34 o
   7   7  -5    11913.31    11694.78    172.40 o
   8   7  -5       55.56       61.42     17.76 o
   9   7  -5     3977.15     4063.76     80.55 o
  10   7  -5      317.31      349.99     36.24 o
  11   7  -5      264.45      322.60     24.07 o
  12   7  -5     1422.61     1482.39     61.71 o
  13   7  -5      109.74       75.73     29.26 o
  14   7  -5      199.17      233.41     36.28 o
  15   7  -5       21.19       60.71     57.46 o
  16   7  -5       24.26       83.08     49.81 o
  17   7  -5      274.27      269.38     71.77 o
  18   7  -5        9.79       30.87     50.57 o
  19   7  -5      668.43      647.31     99.03 o
   1   8  -5     1258.46     1076.37     36.36 o
   2   8  -5      655.35      687.37     28.94 o
   3   8  -5     4991.82     4765.51     84.96 o
   4   8  -5     1212.85     1291.78     39.16 o
   5   8  -5     2474.93     2558.81     54.65 o
   6   8  -5      617.16      597.13     26.63 o
   7   8  -5      431.92      401.58     25.55 o
   8   8  -5      919.06      933.17     42.68 o
   9   8  -5      449.99      482.24     38.13 o
  10   8  -5      761.67      781.34     39.30 o
  11   8  -5     1769.03     1875.21     62.79 o
  12   8  -5      116.92      140.15     28.38 o
  13   8  -5     2636.03     2693.00     86.49 o
  14   8  -5       15.79      -14.56     26.51 o
  15   8  -5     1525.81     1708.68     97.53 o
  16   8  -5       69.99       53.77     44.16 o
  17   8  -5      905.22      905.29     78.13 o
  18   8  -5      273.03      310.95     73.68 o
   0   9  -5     8119.91     7847.71    179.66 o
   1   9  -5      101.16       76.40     17.54 o
   2   9  -5     3194.05     2979.63     91.61 o
   3   9  -5      505.27      554.40     28.27 o
   4   9  -5     5254.40     5245.70     91.58 o
   5   9  -5      847.14      844.12     34.28 o
   6   9  -5      687.48      743.81     29.47 o
   7   9  -5      949.73      995.97     41.19 o
   8   9  -5       44.22       42.56     16.94 o
   9   9  -5      137.61      107.69     22.33 o
  10   9  -5     1341.82     1367.71     66.69 o
  11   9  -5      496.00      489.82     34.86 o
  12   9  -5     2088.58     2097.93     91.16 o
  13   9  -5       33.94       63.62     55.82 o
  14   9  -5     2422.79     2384.82    161.77 o
  15   9  -5       14.23      -84.81     49.46 o
  16   9  -5     1051.28     1112.48    144.37 o
  17   9  -5       32.98      -16.63     44.36 o
  18   9  -5      675.21      697.32     75.71 o
   1  10  -5      940.87      951.51     39.38 o
   2  10  -5     1965.43     2029.92     69.02 o
   3  10  -5      137.43      150.87     21.61 o
   4  10  -5     1483.62     1504.00     44.07 o
   5  10  -5      571.52      526.03     33.89 o
   6  10  -5     3819.13     3724.09     95.25 o
   7  10  -5     1009.61      905.88     41.15 o
   8  10  -5     1445.17     1320.41     47.32 o
   9  10  -5     1387.02     1506.49     49.08 o
  10  10  -5     1944.04     2082.94     64.72 o
  11  10  -5      157.21      128.56     26.45 o
  12  10  -5     1616.86     1504.67    150.68 o
  13  10  -5      524.99      499.97    125.21 o
  14  10  -5       47.76       68.38     63.19 o
  15  10  -5      345.34      416.45     87.89 o
  16  10  -5      180.55      123.51     67.60 o
  17  10  -5      158.02      204.94     80.09 o
  18  10  -5      220.58      196.08     90.10 o
   0  11  -5     2372.04     2433.14     89.43 o
   1  11  -5      535.33      529.58     31.92 o
   2  11  -5     1603.09     1562.63     58.87 o
   3  11  -5     2154.56     2225.91     59.83 o
   4  11  -5     1803.42     1786.95     69.32 o
   5  11  -5     2369.88     2397.53     53.92 o
   6  11  -5      285.63      288.47     25.84 o
   7  11  -5     3573.19     3593.79     82.49 o
   8  11  -5      747.35      744.80     38.75 o
   9  11  -5      887.34      880.04     40.92 o
  10  11  -5      495.85      545.54     37.48 o
  11  11  -5     1493.05     1469.23     60.46 o
  12  11  -5      347.97      350.02     45.69 o
  13  11  -5      194.20       68.80     66.73 o
  14  11  -5      432.86      459.11    119.56 o
  15  11  -5       16.05      -13.67    102.57 o
  16  11  -5      420.46      324.56    101.49 o
  17  11  -5      216.34      109.91    160.99 o
   1  12  -5     8098.52     8476.33    140.48 o
   2  12  -5      161.26      152.35     37.93 o
   3  12  -5     4059.96     3923.10     88.28 o
   4  12  -5      135.92      117.36     22.51 o
   5  12  -5     1207.57     1240.99     44.82 o
   6  12  -5      266.12      248.96     33.73 o
   7  12  -5      616.18      560.57     33.95 o
   8  12  -5      304.80      279.63     26.47 o
   9  12  -5      279.43      249.26     31.10 o
  10  12  -5       95.88       61.92     24.62 o
  11  12  -5     1010.52      927.41     52.86 o
  12  12  -5       82.95       59.56     34.71 o
  13  12  -5     1960.17     1980.59    184.66 o
  14  12  -5       20.41      -42.12     90.35 o
  15  12  -5     1644.36     1458.13    167.64 o
  16  12  -5       23.56       -5.89     79.60 o
  17  12  -5     1071.14     1194.12    165.97 o
   0  13  -5     4342.56     4065.49    142.95 o
   1  13  -5      261.41      299.79     34.13 o
   2  13  -5     2514.49     2539.47     70.97 o
   3  13  -5      506.18      445.22     47.20 o
   4  13  -5     1350.61     1458.47     56.23 o
   5  13  -5     1207.89     1043.45     43.49 o
   6  13  -5      173.68      177.71     39.16 o
   7  13  -5     2312.50     2184.73     84.25 o
   8  13  -5       79.17       62.06     33.21 o
   9  13  -5     1953.34     1873.46     70.92 o
  10  13  -5      437.64      445.56     47.85 o
  11  13  -5      332.03      291.06     32.92 o
  12  13  -5      597.59      657.37     83.21 o
  13  13  -5       18.13       20.93     40.80 o
  14  13  -5     1281.54     1202.44    152.42 o
  15  13  -5       80.75      167.67     91.49 o
  16  13  -5      889.56      929.49    453.77 o
   1  14  -5      749.26      740.37     44.28 o
   2  14  -5      166.53      162.55     27.59 o
   3  14  -5      166.24      160.71     29.49 o
   4  14  -5     1671.93     1788.08     64.55 o
   5  14  -5     1110.88     1018.08     58.61 o
   6  14  -5     2160.33     2069.05     79.44 o
   7  14  -5      193.32      137.46     46.14 o
   8  14  -5     2061.28     2031.06    146.18 o
   9  14  -5        6.75       25.08     29.59 o
  10  14  -5     1185.97     1087.41     66.13 o
  11  14  -5      112.06       81.29     35.69 o
  12  14  -5      452.38      318.86     53.09 o
  13  14  -5        9.56       20.40     38.87 o
  14  14  -5      145.12      215.30    160.31 o
  15  14  -5       45.56      -50.12     80.83 o
  16  14  -5      253.17      161.02    101.66 o
   0  15  -5     2686.55     2725.41    143.76 o
   1  15  -5      256.05      179.29     55.58 o
   2  15  -5     2243.88     2434.05    143.11 o
   3  15  -5      386.98      338.87     49.60 o
   4  15  -5     1729.92     1577.06     99.42 o
   5  15  -5      324.52      334.09     55.69 o
   6  15  -5      282.70      292.42     42.81 o
   7  15  -5      785.36      802.28     60.28 o
   8  15  -5       53.84       31.89     33.25 o
   9  15  -5      454.05      504.78     51.10 o
  10  15  -5      274.68      316.60     48.50 o
  11  15  -5      355.56      315.77     48.12 o
  12  15  -5      383.03      296.18     57.61 o
  13  15  -5      266.00      241.77     53.78 o
  14  15  -5     1175.80     1229.86    108.31 o
  15  15  -5       77.14       -4.04     91.87 o
   1  16  -5     2980.17     2891.29    114.50 o
   2  16  -5      149.47      128.72     50.99 o
   3  16  -5      656.23      708.36     66.84 o
   4  16  -5      155.49      137.93     46.63 o
   5  16  -5      380.02      346.47     69.70 o
   6  16  -5       94.51      106.50     37.42 o
   7  16  -5      145.64       91.91     39.85 o
   8  16  -5      100.23      150.22     40.17 o
   9  16  -5      207.62      148.36     40.71 o
  10  16  -5       80.47       75.48     38.37 o
  11  16  -5      334.87      329.98     53.02 o
  12  16  -5       75.49      118.56     59.48 o
  13  16  -5     1496.28     1763.07    113.02 o
  14  16  -5       11.30      -95.46     48.41 o
   0  17  -5      287.27      244.55    101.89 o
   1  17  -5      290.98      248.04     59.74 o
   2  17  -5      349.28      339.82     72.01 o
   3  17  -5      980.77      936.98     90.73 o
   4  17  -5       19.56       13.80     38.99 o
   5  17  -5     1810.83     2036.90    100.13 o
   6  17  -5       83.09      117.32     38.99 o
   7  17  -5     2254.53     2181.43     99.89 o
   8  17  -5      399.47      339.81     51.05 o
   9  17  -5     1727.87     1837.02     94.98 o
  10  17  -5      397.62      371.58     51.73 o
  11  17  -5      620.44      596.73     81.13 o
  12  17  -5      126.89       71.59     56.72 o
  13  17  -5      187.09      211.41    101.64 o
  14  17  -5        3.54       14.55     58.19 o
   1  18  -5     1289.13     1350.27    105.21 o
   2  18  -5      471.83      501.07     85.76 o
   3  18  -5      524.09      561.34     75.78 o
   4  18  -5     1335.51     1390.89    110.56 o
   5  18  -5       38.72       54.64     43.94 o
   6  18  -5     1796.81     1815.19    125.50 o
   7  18  -5       24.07      -55.60     38.83 o
   8  18  -5     1049.68     1123.34     86.73 o
   9  18  -5      152.81      104.21     45.15 o
  10  18  -5      848.59      732.39    124.59 o
  11  18  -5      442.75      328.01     97.49 o
  12  18  -5      536.51      405.24     79.79 o
  13  18  -5      527.98      509.53     94.77 o
   0  19  -5     1410.90     1441.47    192.92 o
   1  19  -5       64.79      -59.08     45.03 o
   2  19  -5     1519.22     1527.60    159.99 o
   3  19  -5      615.94      685.15     85.46 o
   4  19  -5      805.93      906.98     99.14 o
   5  19  -5       39.68       24.64     42.74 o
   6  19  -5      118.36       71.77     46.91 o
   7  19  -5       94.02       69.27     48.05 o
   8  19  -5      204.87      264.17     55.03 o
   9  19  -5       45.75       27.54     61.06 o
  10  19  -5      171.85      126.49     80.84 o
  11  19  -5      174.73       35.88     73.12 o
  12  19  -5      715.13      795.25    107.81 o
   1  20  -5      396.60      314.99     84.69 o
   2  20  -5      422.78      424.33     92.65 o
   3  20  -5      294.48      349.59     74.52 o
   4  20  -5      517.85      541.61     84.69 o
   5  20  -5       43.78      -33.62     43.50 o
   6  20  -5      755.41      723.74     77.20 o
   7  20  -5      202.84      284.05     60.81 o
   8  20  -5     1371.81     1292.29    140.96 o
   9  20  -5       76.95       29.73     64.98 o
  10  20  -5      971.07     1208.61    308.40 o
  11  20  -5      222.39      265.33    128.39 o
   0  21  -5      253.27      119.56    114.12 o
   1  21  -5      214.69      190.04     82.98 o
   2  21  -5       84.35      162.92     77.76 o
   3  21  -5      210.23      169.57     81.14 o
   4  21  -5       50.23      -26.75     69.52 o
   5  21  -5      786.51      843.76    107.85 o
   6  21  -5       23.40       -0.06     48.21 o
   7  21  -5     1037.72     1184.08    117.56 o
   8  21  -5       11.84      -76.73     61.88 o
   9  21  -5     1304.36     1723.38    222.81 o
   1  22  -5     1386.05     1764.61    166.86 o
   2  22  -5        2.33       72.73     75.73 o
   3  22  -5      514.86      489.24    106.39 o
   4  22  -5       34.68       37.99    110.05 o
   5  22  -5      164.88       53.12     79.25 o
   6  22  -5       39.22       -8.02     73.41 o
   7  22  -5       21.70        6.62     65.85 o
   0  23  -5      647.24      593.71    169.82 o
   1  23  -5      106.69      -30.66     74.64 o
   2  23  -5      588.83      793.57    127.71 o
   3  23  -5      309.96      334.70    118.88 o
   4  23  -5      129.58      149.73     91.36 o
   5  23  -5      365.02      336.34    105.10 o
   2   0  -4    12125.91    11503.64    195.83 o
   4   0  -4      332.33      329.65     37.80 o
   6   0  -4     9189.54     8907.86    160.31 o
   8   0  -4      349.41      390.99     32.64 o
  10   0  -4     5873.50     5648.90    117.97 o
  12   0  -4     1979.10     2185.52     82.33 o
  14   0  -4     2451.02     2286.40    130.25 o
  16   0  -4     2283.10     2347.39    139.13 o
  18   0  -4     1481.80     1531.36    123.87 o
  20   0  -4      703.82      668.18     97.71 o
   1   1  -4    10362.26    10680.16    106.79 o
   2   1  -4     9719.68     9326.53    108.26 o
   3   1  -4      178.69      210.57     13.01 o
   4   1  -4      646.61      625.37     23.63 o
   5   1  -4     6274.88     5921.89     73.82 o
   6   1  -4    11271.55    11732.40    132.47 o
   7   1  -4     2214.27     2366.13     45.04 o
   8   1  -4     9560.34     9036.06    113.32 o
   9   1  -4      926.94      964.75     30.32 o
  10   1  -4     2769.47     2823.49     51.35 o
  11   1  -4     1100.64     1181.94     39.75 o
  12   1  -4      638.96      665.67     38.22 o
  13   1  -4      867.62      878.55     46.67 o
  14   1  -4       59.09      -28.03     27.52 o
  15   1  -4      799.66      717.25     56.41 o
  16   1  -4       79.80       30.76     33.73 o
  17   1  -4      498.69      479.58     53.88 o
  18   1  -4      592.18      652.31     61.67 o
  19   1  -4     1011.41     1230.10     81.34 o
  20   1  -4      499.25      534.00     64.65 o
   0   2  -4   115355.42   113518.44   1590.68 o
   1   2  -4    11989.47    11744.33    145.35 o
   2   2  -4       50.74       61.72      9.34 o
   3   2  -4     1112.45     1181.79     24.53 o
   4   2  -4      323.49      390.66     17.43 o
   5   2  -4    12292.56    11361.80    123.91 o
   6   2  -4     1509.33     1497.58     31.35 o
   7   2  -4    13722.29    13302.48    155.75 o
   8   2  -4     1485.85     1650.64     43.38 o
   9   2  -4     9200.13     8800.35    119.12 o
  10   2  -4       77.70       90.53     19.72 o
  11   2  -4     2587.28     2438.99     64.83 o
  12   2  -4     3418.32     3412.39     69.48 o
  13   2  -4      862.28      766.98     46.91 o
  14   2  -4     1202.06     1053.23     64.17 o
  15   2  -4      195.36      175.05     37.70 o
  16   2  -4        0.17       12.03     32.76 o
  17   2  -4      199.07      187.07     42.72 o
  18   2  -4       30.17       40.53     37.90 o
  19   2  -4      944.51      941.73     73.20 o
  20   2  -4      114.81       76.96     47.11 o
   1   3  -4    38112.98    35393.03    393.76 o
   2   3  -4    12428.87    11742.75    110.66 o
   3   3  -4     1448.16     1524.72     26.59 o
   4   3  -4     5230.32     5247.46     63.59 o
   5   3  -4     1250.32     1307.16     37.44 o
   6   3  -4     4688.07     5049.46     70.02 o
   7   3  -4      481.31      577.13     24.26 o
   8   3  -4      771.11      801.53     30.89 o
   9   3  -4      329.22      348.46     32.21 o
  10   3  -4      443.02      441.07     24.15 o
  11   3  -4     4717.29     4580.83     80.26 o
  12   3  -4     2719.29     2761.48     61.46 o
  13   3  -4     3083.88     3184.76     86.31 o
  14   3  -4      706.56      710.74     46.50 o
  15   3  -4     2497.75     2405.41    130.49 o
  16   3  -4       11.84      -37.56     29.50 o
  17   3  -4     1567.95     1649.15     88.29 o
  18   3  -4      143.53      136.99     53.37 o
  19   3  -4       54.77       57.17     42.83 o
  20   3  -4      274.30      299.12     55.78 o
   0   4  -4    36553.83    35290.82    555.77 o
   1   4  -4     1755.82     1593.56     31.90 o
   2   4  -4    24358.71    23581.32    232.87 o
   3   4  -4     2946.87     2796.13     41.08 o
   4   4  -4     7182.63     7200.00     78.33 o
   5   4  -4     4316.33     4124.13     57.36 o
   6   4  -4     3434.37     3423.00     52.10 o
   7   4  -4     7521.56     7241.17    114.72 o
   8   4  -4     1940.04     1998.98     51.96 o
   9   4  -4     3808.03     3681.11     73.38 o
  10   4  -4     1041.17      963.18     34.76 o
  11   4  -4      226.53      208.47     20.08 o
  12   4  -4     1364.20     1377.42     47.42 o
  13   4  -4      174.13      189.71     34.36 o
  14   4  -4     1901.50     1980.79     62.48 o
  15   4  -4      229.00      197.12     37.47 o
  16   4  -4     2607.29     2342.86     95.56 o
  17   4  -4      136.55      168.20     41.11 o
  18   4  -4      781.32      775.81     81.24 o
  19   4  -4      324.57      310.32     51.36 o
   1   5  -4    10854.89    10757.76    122.10 o
   2   5  -4     4776.44     5023.18     67.16 o
   3   5  -4     2791.74     2854.47     44.22 o
   4   5  -4    17975.85    18385.34    182.87 o
   5   5  -4     2325.32     2479.29     39.42 o
   6   5  -4     7386.19     7264.98     98.76 o
   7   5  -4     1433.81     1648.72     36.51 o
   8   5  -4    11090.09    11172.97    159.05 o
   9   5  -4       74.11      100.74     14.99 o
  10   5  -4     3752.92     3487.26     75.45 o
  11   5  -4      138.58       83.91     17.77 o
  12   5  -4     1050.78     1211.18     50.97 o
  13   5  -4      207.44      206.93     28.48 o
  14   5  -4     1746.83     1573.52     83.80 o
  15   5  -4      698.23      842.98     79.03 o
  16   5  -4      259.24      219.51     69.84 o
  17   5  -4      113.91      145.44     48.99 o
  18   5  -4      437.05      457.63     98.31 o
  19   5  -4       74.19      -10.27     52.58 o
   0   6  -4     2639.91     2635.41     87.86 o
   1   6  -4       39.01       28.60     11.40 o
   2   6  -4    11162.12    10980.72    131.88 o
   3   6  -4     1181.50     1220.16     28.62 o
   4   6  -4    19853.65    21283.45    216.74 o
   5   6  -4     6089.98     6309.99     80.85 o
   6   6  -4      468.07      519.90     22.95 o
   7   6  -4     3674.95     3703.17     70.09 o
   8   6  -4      487.42      541.76     40.01 o
   9   6  -4     3702.93     3770.08     89.31 o
  10   6  -4      220.43      193.24     26.19 o
  11   6  -4      320.39      289.88     32.29 o
  12   6  -4      488.61      451.91     30.11 o
  13   6  -4      891.07      905.70     69.94 o
  14   6  -4     1586.18     1571.21     69.07 o
  15   6  -4      567.84      517.46     80.35 o
  16   6  -4     1213.49     1242.38     87.15 o
  17   6  -4      313.72      352.06     59.00 o
  18   6  -4      287.27      203.18     58.10 o
  19   6  -4      192.96      137.07     59.79 o
   1   7  -4    13621.05    13383.56    153.99 o
   2   7  -4     5815.18     6020.43     89.86 o
   3   7  -4     2765.74     2559.42     50.43 o
   4   7  -4      699.20      745.45     40.88 o
   5   7  -4     4317.45     4243.34     68.04 o
   6   7  -4     6066.53     5926.32     95.52 o
   7   7  -4      576.18      621.53     29.80 o
   8   7  -4      218.78      225.29     30.16 o
   9   7  -4      872.65      695.59     91.70 o
  10   7  -4      578.90      549.71     37.95 o
  11   7  -4     1565.49     1443.06     60.46 o
  12   7  -4      958.53     1099.18     78.81 o
  13   7  -4     4205.81     4171.01    126.71 o
  14   7  -4      343.44      317.94     35.53 o
  15   7  -4     2045.11     2156.04    101.39 o
  16   7  -4       83.07      167.45     45.19 o
  17   7  -4     1096.60     1026.23     83.78 o
  18   7  -4        9.62       19.36     47.68 o
  19   7  -4      646.26      819.18     94.13 o
   0   8  -4     3100.41     3117.78     99.54 o
   1   8  -4      874.85     1138.27     37.26 o
   2   8  -4     4789.17     4629.00     79.25 o
   3   8  -4      720.24      808.14     31.77 o
   4   8  -4     1833.49     1913.94     44.84 o
   5   8  -4     2481.17     2513.85     62.53 o
   6   8  -4      842.46      920.76     34.33 o
   7   8  -4     5879.58     5794.80     94.69 o
   8   8  -4     1416.42     1384.21     37.61 o
   9   8  -4     1136.73     1072.65     63.39 o
  10   8  -4      648.22      603.59     55.25 o
  11   8  -4      481.04      462.70     53.20 o
  12   8  -4     2100.79     2302.30    144.44 o
  13   8  -4       98.51       93.85     51.69 o
  14   8  -4     1691.82     1650.99    132.79 o
  15   8  -4      116.79       81.28     29.76 o
  16   8  -4      453.32      455.90     57.26 o
  17   8  -4      310.49      248.09     53.38 o
  18   8  -4      530.32      570.25     70.12 o
  19   8  -4      288.87      147.85     75.76 o
   1   9  -4      861.58      859.53     35.19 o
   2   9  -4     1331.14     1254.62     46.92 o
   3   9  -4      268.58      235.58     20.32 o
   4   9  -4     2459.39     2394.76     51.52 o
   5   9  -4      246.56      250.17     19.32 o
   6   9  -4     5166.39     5257.15     96.28 o
   7   9  -4      225.05      277.02     20.54 o
   8   9  -4     2913.34     2817.91     61.50 o
   9   9  -4        5.19      -36.74     23.01 o
  10   9  -4     1102.61     1072.77     89.03 o
  11   9  -4      528.81      468.55     69.03 o
  12   9  -4      647.63      501.93     78.68 o
  13   9  -4      315.62      306.65     71.50 o
  14   9  -4      107.82      151.22     64.57 o
  15   9  -4      200.51      180.02     70.66 o
  16   9  -4       76.29      -26.93     57.11 o
  17   9  -4      147.46       27.12     82.95 o
  18   9  -4      344.11      231.49     84.70 o
   0  10  -4     7556.33     7240.19    147.83 o
   1  10  -4      391.05      330.79     26.87 o
   2  10  -4     4328.33     4371.30     85.01 o
   3  10  -4     2344.56     2377.80     60.18 o
   4  10  -4     4314.16     4336.98     80.87 o
   5  10  -4      337.28      367.75     20.06 o
   6  10  -4      744.84      759.89     33.50 o
   7  10  -4      574.32      652.56     30.48 o
   8  10  -4       33.93       15.93     14.40 o
   9  10  -4     1686.74     1829.24     49.61 o
  10  10  -4     2411.09     2307.23    103.18 o
  11  10  -4      311.64      231.26     57.71 o
  12  10  -4     2688.99     2366.63    187.32 o
  13  10  -4      445.58      419.04     78.82 o
  14  10  -4     2337.70     2485.40    165.88 o
  15  10  -4       22.40      -57.62     51.97 o
  16  10  -4     1135.70     1008.31    121.46 o
  17  10  -4      101.91       -7.00     67.11 o
  18  10  -4      962.89      958.18    125.24 o
   1  11  -4     6452.46     6488.03    106.81 o
   2  11  -4      912.81      939.09     41.52 o
   3  11  -4     3458.79     3814.90     78.02 o
   4  11  -4     1560.08     1555.18     53.46 o
   5  11  -4      464.27      514.61     25.60 o
   6  11  -4      783.36      694.19     34.82 o
   7  11  -4      302.40      326.81     23.34 o
   8  11  -4     1417.85     1527.21     46.16 o
   9  11  -4      728.39      763.90     37.36 o
  10  11  -4      915.21      961.43     43.50 o
  11  11  -4      808.35      849.04     95.41 o
  12  11  -4      357.44      500.08    115.48 o
  13  11  -4     1148.88     1135.52    141.64 o
  14  11  -4       96.32       99.95     75.40 o
  15  11  -4     1295.00     1336.38    155.32 o
  16  11  -4       51.42      138.89     82.58 o
  17  11  -4     1264.61     1101.44    229.60 o
   0  12  -4      123.98      212.09     33.81 o
   1  12  -4      562.78      532.26     32.59 o
   2  12  -4       75.63       69.17     20.53 o
   3  12  -4     2334.66     2319.36     73.09 o
   4  12  -4      471.19      512.95     31.65 o
   5  12  -4     1463.91     1405.09     51.38 o
   6  12  -4      292.63      298.52     27.23 o
   7  12  -4     4752.09     4728.04    103.97 o
   8  12  -4       90.88       72.55     19.75 o
   9  12  -4     2357.99     2325.39     59.33 o
  10  12  -4       40.15       43.99     33.32 o
  11  12  -4     1861.97     1956.45    129.07 o
  12  12  -4       10.85      -33.01     54.36 o
  13  12  -4      153.32      143.98     81.14 o
  14  12  -4       42.24       43.17     76.38 o
  15  12  -4       12.93       17.51     78.89 o
  16  12  -4      123.86      172.54    101.89 o
  17  12  -4      168.72      154.65    135.18 o
   1  13  -4     3411.21     3481.58     90.38 o
   2  13  -4     1531.46     1476.41     56.23 o
   3  13  -4     1891.64     1918.71     63.20 o
   4  13  -4     1742.42     1665.27     55.04 o
   5  13  -4     1045.18      956.24     45.58 o
   6  13  -4      382.97      425.74     33.44 o
   7  13  -4      469.81      498.31     33.31 o
   8  13  -4      584.54      546.23     37.49 o
   9  13  -4      239.69      231.60     38.31 o
  10  13  -4     1311.93     1326.01     57.52 o
  11  13  -4      648.85      705.99     43.78 o
  12  13  -4      460.86      435.35     40.83 o
  13  13  -4      689.87      761.26    151.48 o
  14  13  -4       83.20       66.62     93.74 o
  15  13  -4      977.42      927.77    143.56 o
  16  13  -4      379.69      296.65    134.50 o
  17  13  -4      635.22      340.07    111.62 o
   0  14  -4     4309.49     4382.99    133.31 o
   1  14  -4      191.94      144.98     42.02 o
   2  14  -4     4679.69     4946.34    102.19 o
   3  14  -4      345.98      407.59     34.68 o
   4  14  -4     1622.08     1556.49     58.96 o
   5  14  -4      273.09      249.17     29.98 o
   6  14  -4      501.75      518.02     39.59 o
   7  14  -4       53.51       77.45     25.38 o
   8  14  -4       47.77       38.57     26.75 o
   9  14  -4      310.95      240.67     34.43 o
  10  14  -4      911.56      828.38     57.88 o
  11  14  -4       17.70      -18.47     29.08 o
  12  14  -4      335.16      326.68     51.79 o
  13  14  -4       32.93       34.64     74.93 o
  14  14  -4     1419.23     1642.32    184.39 o
  15  14  -4       63.94       58.49     81.22 o
  16  14  -4      974.08     1025.17    157.07 o
   1  15  -4      300.79      294.84     36.38 o
   2  15  -4      775.46      767.28     49.03 o
   3  15  -4      469.19      438.49     48.25 o
   4  15  -4     1764.35     1688.63    101.38 o
   5  15  -4      343.54      432.18     43.20 o
   6  15  -4     1108.36     1008.68     60.05 o
   7  15  -4      132.82       99.80     31.57 o
   8  15  -4     1861.64     1933.39     96.50 o
   9  15  -4      172.06      190.48     39.65 o
  10  15  -4     1162.68     1269.12     72.69 o
  11  15  -4       99.56       98.73     38.76 o
  12  15  -4      339.90      413.48     60.54 o
  13  15  -4      215.34      275.80     80.70 o
  14  15  -4        0.97        3.32     89.33 o
  15  15  -4       98.89      139.10     99.90 o
   0  16  -4      484.25      437.15     85.58 o
   1  16  -4       87.38       97.17     39.99 o
   2  16  -4     1941.08     1920.58    104.27 o
   3  16  -4     1593.42     1458.58     90.01 o
   4  16  -4      515.23      577.72     69.12 o
   5  16  -4     2356.45     2430.13    101.31 o
   6  16  -4      214.34      298.47     41.19 o
   7  16  -4     2042.07     2252.54     86.66 o
   8  16  -4       23.06       20.96     31.60 o
   9  16  -4      960.41      970.81     76.94 o
  10  16  -4      398.60      598.08     57.35 o
  11  16  -4     1022.17     1026.63     74.91 o
  12  16  -4      388.18      323.57     62.60 o
  13  16  -4      220.77      253.59     59.81 o
  14  16  -4      409.44      337.38    133.00 o
  15  16  -4       31.97       29.52    103.93 o
   1  17  -4     2250.12     2331.67    200.21 o
   2  17  -4      851.42      952.10     88.64 o
   3  17  -4     1262.02     1172.05     85.17 o
   4  17  -4      271.22      212.22     49.49 o
   5  17  -4      891.62      990.34     88.57 o
   6  17  -4      497.50      461.38     52.72 o
   7  17  -4       17.34       10.24     35.52 o
   8  17  -4        1.06       38.68     36.44 o
   9  17  -4      196.08      150.83     42.55 o
  10  17  -4      390.73      492.92     57.41 o
  11  17  -4      851.26      761.23     89.25 o
  12  17  -4      123.85       93.13     93.33 o
  13  17  -4     1305.19     1419.11    107.84 o
  14  17  -4       26.64       11.18     54.59 o
   0  18  -4     2730.23     2734.57    178.49 o
   1  18  -4       40.56       50.34     46.58 o
   2  18  -4      844.99      690.19     82.07 o
   3  18  -4      292.98      238.02     59.37 o
   4  18  -4      280.97      252.31     61.57 o
   5  18  -4      485.74      457.93     61.12 o
   6  18  -4       28.12        5.48     40.09 o
   7  18  -4      700.93      679.37     68.06 o
   8  18  -4       22.45      -40.68     36.28 o
   9  18  -4      169.96      243.41     48.87 o
  10  18  -4      147.90      198.20     63.99 o
  11  18  -4       73.12      127.25     61.65 o
  12  18  -4      662.19      726.07     91.49 o
  13  18  -4       86.21       -9.23     58.75 o
   1  19  -4      135.93       86.33     79.59 o
   2  19  -4      773.41      790.02    169.56 o
   3  19  -4       73.67       54.22     61.19 o
   4  19  -4     1260.66     1351.73    149.21 o
   5  19  -4       82.51       37.85     43.86 o
   6  19  -4     1091.77     1170.52     88.56 o
   7  19  -4      231.64      241.28     95.11 o
   8  19  -4     1090.09     1178.87    109.95 o
   9  19  -4       81.53      150.93     64.78 o
  10  19  -4      882.11      997.01    119.04 o
  11  19  -4       20.78       -0.40     67.06 o
  12  19  -4      834.75      906.47    178.66 o
   0  20  -4     1168.62     1306.97    190.20 o
   1  20  -4      105.63       78.13     70.60 o
   2  20  -4      769.66      796.31     92.80 o
   3  20  -4       93.21       -1.47     53.63 o
   4  20  -4       35.63       16.82     56.04 o
   5  20  -4      448.00      449.91     64.24 o
   6  20  -4        5.71      -25.59     42.59 o
   7  20  -4      644.66      855.96     97.65 o
   8  20  -4      116.98      148.45     69.38 o
   9  20  -4      699.73      735.70    126.97 o
  10  20  -4      155.64       98.33    109.37 o
  11  20  -4      348.68      304.53     92.16 o
   1  21  -4     1328.15     1415.70    178.66 o
   2  21  -4      387.46      309.04     99.18 o
   3  21  -4      441.56      439.14     97.27 o
   4  21  -4      518.55      529.45     85.08 o
   5  21  -4       59.15      -10.11     48.08 o
   6  21  -4      105.77       50.32     63.66 o
   7  21  -4       95.37       68.26     69.51 o
   8  21  -4       72.38       28.90     72.46 o
   9  21  -4       66.31     -102.71     75.40 o
  10  21  -4      360.21      384.07     98.51 o
   0  22  -4      296.02       84.23    112.76 o
   1  22  -4      359.72      255.21    110.73 o
   2  22  -4      225.12      310.82     96.71 o
   3  22  -4      951.69     1000.43    131.31 o
   4  22  -4      117.90      130.27     82.55 o
   5  22  -4      851.95      765.98    122.35 o
   6  22  -4       90.90       87.15     83.44 o
   7  22  -4      471.40      381.60     87.50 o
   8  22  -4        3.32       36.35     69.62 o
   1  23  -4      196.74      140.83    137.22 o
   2  23  -4      342.07      324.79    103.65 o
   3  23  -4      120.43       35.25     85.85 o
   4  23  -4      307.19      451.64    116.25 o
   5  23  -4      183.13       80.44     97.27 o
   6  23  -4      363.36      310.95    103.80 o
   0  24  -4      390.79      205.15    145.37 o
   1  24  -4       24.12      -59.14     85.35 o
   2  24  -4      476.48      541.84    160.31 o
   2   0  -3    13694.22    13226.09    212.36 o
   4   0  -3     8583.23     7551.19    122.52 o
   6   0  -3    14221.06    13446.94    191.15 o
   8   0  -3    18849.13    18904.88    310.62 o
  10   0  -3     4868.23     4615.54     99.25 o
  12   0  -3      758.77      753.50     63.34 o
  14   0  -3     1176.01     1288.21     97.74 o
  16   0  -3      279.39      180.47     66.02 o
  18   0  -3     1044.16     1148.08    109.71 o
  20   0  -3     1167.19     1481.24    128.87 o
   1   1  -3     1561.60     1560.90     22.89 o
   2   1  -3     7169.29     7044.65     74.57 o
   3   1  -3     2580.08     2673.37     39.28 o
   4   1  -3     1520.08     1311.81     23.98 o
   5   1  -3     1078.37     1254.03     24.22 o
   6   1  -3      539.59      637.62     19.75 o
   7   1  -3     6739.09     6749.35     84.81 o
   8   1  -3      310.74      314.54     27.76 o
   9   1  -3     3751.08     3563.75     61.07 o
  10   1  -3     1847.87     1844.29     43.54 o
  11   1  -3      630.06      612.00     28.69 o
  12   1  -3     4462.76     4471.32     77.06 o
  13   1  -3     1244.59     1262.12     51.39 o
  14   1  -3     2741.90     2739.42    103.49 o
  15   1  -3      112.86      126.71     33.72 o
  16   1  -3     1067.35     1009.18     66.83 o
  17   1  -3      178.91      121.25     40.38 o
  18   1  -3      728.23      672.85     62.61 o
  19   1  -3      736.42      804.58     68.45 o
  20   1  -3       95.48      131.03     50.29 o
   1   2  -3    50495.90    50417.40    497.77 o
   2   2  -3    16298.68    16104.29    145.37 o
   3   2  -3     2230.14     2023.83     32.09 o
   5   2  -3     1423.41     1425.77     26.35 o
   6   2  -3     4227.16     4176.01     51.44 o
   7   2  -3     1583.70     1603.05     35.41 o
   8   2  -3     1528.02     1399.75     37.06 o
   9   2  -3      375.07      400.19     22.01 o
  10   2  -3      958.11      995.17     34.00 o
  11   2  -3     4033.70     3801.23     67.86 o
  12   2  -3       96.01      102.12     19.46 o
  13   2  -3     2863.44     2854.50     63.91 o
  14   2  -3      286.09      251.01     34.70 o
  15   2  -3     2049.70     2132.36     94.68 o
  16   2  -3      244.64      187.25     40.62 o
  17   2  -3     1854.30     1722.60     95.90 o
  18   2  -3       52.96       51.29     37.70 o
  19   2  -3      633.70      671.27     65.12 o
  20   2  -3        2.67        7.47     44.15 o
   0   3  -3    99425.06    97021.09   1482.62 o
   1   3  -3     4468.48     4947.61     59.00 o
   2   3  -3    39118.09    36839.41    353.12 o
   3   3  -3     4087.03     3542.27     43.43 o
   4   3  -3     2473.53     2514.93     35.53 o
   5   3  -3     6522.34     6652.47     76.87 o
   6   3  -3     3510.18     3727.39     60.43 o
   7   3  -3     5958.81     5959.90     82.87 o
   8   3  -3      349.28      359.15     19.12 o
   9   3  -3     8457.77     7985.84    115.59 o
  10   3  -3      805.96      849.44     36.95 o
  11   3  -3     1781.83     1687.11     52.05 o
  12   3  -3     1578.67     1687.07     50.82 o
  13   3  -3      379.36      332.80     33.55 o
  14   3  -3      915.92      971.14     54.28 o
  15   3  -3      527.00      600.58     85.72 o
  16   3  -3      834.55      867.53     63.54 o
  17   3  -3      494.23      472.58     60.21 o
  18   3  -3      345.05      172.46     62.78 o
  19   3  -3      551.67      633.52     83.20 o
  20   3  -3       28.99       16.39     43.48 o
   1   4  -3     3687.77     3739.60     50.53 o
   2   4  -3     7314.93     7142.63     85.81 o
   3   4  -3     6940.50     6680.54     71.31 o
   4   4  -3    11695.86    11246.40    107.33 o
   5   4  -3     4891.05     5208.18     70.52 o
   6   4  -3     7524.15     7006.80    119.70 o
   7   4  -3     1252.68     1340.88     54.10 o
   8   4  -3    12731.16    12571.23    194.12 o
   9   4  -3       87.24       39.96     16.03 o
  10   4  -3     2305.69     2367.24     59.00 o
  11   4  -3      273.86      239.24     21.09 o
  12   4  -3      411.44      393.88     30.67 o
  13   4  -3     1013.15     1026.93     43.93 o
  14   4  -3      952.22     1020.75     61.35 o
  15   4  -3      215.18      214.47     37.70 o
  16   4  -3       23.91      -39.53     30.30 o
  17   4  -3      244.89      237.40     43.56 o
  18   4  -3      267.50      268.22     46.44 o
  19   4  -3      357.36      484.15     66.08 o
  20   4  -3      618.61      657.17     87.26 o
   0   5  -3     1822.09     1758.52     41.24 o
   1   5  -3     4772.41     5184.46     66.12 o
   2   5  -3    16052.70    15613.78    176.03 o
   3   5  -3     6476.73     6818.35     76.14 o
   4   5  -3    10268.89    10213.08    102.53 o
   5   5  -3      312.56      341.55     20.39 o
   6   5  -3     1854.58     2074.06     42.59 o
   7   5  -3     1740.04     1818.77     48.11 o
   8   5  -3      862.62      980.53     40.01 o
   9   5  -3      723.43      691.50     43.95 o
  10   5  -3     1558.56     1651.90     50.85 o
  11   5  -3      198.98      199.35     24.27 o
  12   5  -3      788.00      802.55     32.20 o
  13   5  -3     2077.64     2033.82     57.06 o
  14   5  -3     3758.11     3640.55     83.00 o
  15   5  -3      111.26      115.90     31.90 o
  16   5  -3     2793.72     2825.59    101.83 o
  17   5  -3      343.21      316.68     45.16 o
  18   5  -3     1216.00     1300.37     76.56 o
  19   5  -3      191.82      261.10     64.02 o
   1   6  -3     9510.88     8687.41     98.60 o
   2   6  -3     6903.31     6972.57     91.37 o
   3   6  -3     2955.26     2677.72     41.05 o
   4   6  -3    10801.59    10665.62    111.73 o
   5   6  -3      750.95      726.21     22.56 o
   6   6  -3     9214.31     9617.17    132.51 o
   7   6  -3     1288.02     1425.29     46.16 o
   8   6  -3     2372.40     2351.38     59.29 o
   9   6  -3      218.05      234.97     23.00 o
  10   6  -3     1578.91     1454.26     58.14 o
  11   6  -3      270.88      329.58     34.07 o
  12   6  -3     3673.93     3218.15    163.63 o
  13   6  -3     1198.34     1228.51     62.23 o
  14   6  -3     1150.57     1157.14     58.67 o
  15   6  -3     1243.04     1304.22    120.38 o
  16   6  -3      110.15       44.59     46.28 o
  17   6  -3     1134.72     1127.14     91.18 o
  18   6  -3      239.82      225.88     54.92 o
  19   6  -3      829.56      840.51     86.13 o
   0   7  -3     4437.85     4288.43     83.55 o
   1   7  -3     2036.07     1912.79     36.89 o
   3   7  -3      621.42      562.43     20.37 o
   4   7  -3     4351.89     4599.85     63.26 o
   5   7  -3     9910.52    10072.97    127.79 o
   6   7  -3     1552.51     1561.08     38.88 o
   7   7  -3     9686.97     9475.86    140.64 o
   8   7  -3      647.72      636.98     35.07 o
   9   7  -3     3751.72     3716.40     80.06 o
  10   7  -3       81.47      114.02     22.83 o
  11   7  -3     3976.03     4023.20     89.42 o
  12   7  -3      410.34      385.21     34.61 o
  13   7  -3      455.60      482.06     42.85 o
  14   7  -3      160.56       76.43     63.00 o
  15   7  -3      213.83      171.50     53.36 o
  16   7  -3       63.03      105.50     42.24 o
  17   7  -3      506.82      623.01     68.63 o
  18   7  -3       76.23      119.24     51.62 o
  19   7  -3      929.78      903.92     90.79 o
   1   8  -3     8313.50     8058.39    102.16 o
   2   8  -3     2791.04     2875.10     49.20 o
   3   8  -3     2574.17     2463.06     42.52 o
   4   8  -3     1700.52     1625.35     40.58 o
   5   8  -3     1283.14     1437.73     38.68 o
   6   8  -3     1377.81     1425.55     41.26 o
   7   8  -3       70.89       46.28     15.85 o
   8   8  -3      670.26      783.49     52.59 o
   9   8  -3      335.00      371.21     34.83 o
  10   8  -3     1537.35     1515.18     62.96 o
  11   8  -3     2443.93     2457.13     83.95 o
  12   8  -3      540.78      573.17     41.06 o
  13   8  -3     1127.47     1102.67    107.48 o
  14   8  -3       10.54      -50.47     45.72 o
  15   8  -3      919.41     1151.22    137.90 o
  16   8  -3      183.73      357.65     80.92 o
  17   8  -3      803.57      828.21     92.56 o
  18   8  -3      442.02      441.62     90.01 o
  19   8  -3       10.91       19.62     52.80 o
   0   9  -3     4310.65     4407.48    104.75 o
   1   9  -3     1310.92     1530.44     39.35 o
   2   9  -3     1653.60     1524.05     41.80 o
   3   9  -3     2198.85     2409.41     49.10 o
   4   9  -3     5492.08     5434.25     99.81 o
   5   9  -3      480.16      467.38     25.79 o
   6   9  -3      846.86      882.99     32.03 o
   7   9  -3      166.48      163.16     25.04 o
   8   9  -3      281.07      255.73     24.59 o
   9   9  -3      881.85      998.38     57.45 o
  10   9  -3      784.01      853.80     56.15 o
  11   9  -3      266.86      248.27     38.78 o
  12   9  -3     2460.72     2624.53    218.97 o
  13   9  -3      229.48      145.59     61.13 o
  14   9  -3     3057.88     2889.89    176.26 o
  15   9  -3       11.77        0.70     52.94 o
  16   9  -3     1385.99     1352.91    132.34 o
  17   9  -3       13.26      -43.37     59.07 o
  18   9  -3      377.96      403.05    164.06 o
   1  10  -3      176.69      197.84     25.52 o
   2  10  -3     2565.49     2532.30     53.71 o
   3  10  -3      528.07      549.44     27.94 o
   4  10  -3     2666.98     2643.70     54.61 o
   5  10  -3      349.89      400.39     26.05 o
   6  10  -3     4827.30     4819.83     78.72 o
   7  10  -3      830.25      896.77     34.47 o
   8  10  -3     2672.53     2785.38     58.08 o
   9  10  -3      129.89       83.52     26.58 o
  10  10  -3     1693.25     1648.15     81.27 o
  11  10  -3        3.54       37.68     32.97 o
  12  10  -3     1042.10      896.06    127.71 o
  13  10  -3      136.66      147.89     61.77 o
  14  10  -3      112.73       34.74     53.21 o
  15  10  -3      485.99      647.80     96.71 o
  16  10  -3      296.53      232.09     77.22 o
  17  10  -3      222.71      173.46     78.46 o
  18  10  -3      203.68      234.93     98.01 o
   0  11  -3     2257.41     2109.23     74.18 o
   1  11  -3      788.38      658.49     36.70 o
   2  11  -3     2896.68     3005.69     64.07 o
   3  11  -3     1840.53     1755.38     48.83 o
   4  11  -3     1285.81     1241.14     41.49 o
   5  11  -3     2927.28     3163.45     68.84 o
   6  11  -3      127.51      100.30     19.37 o
   7  11  -3     3410.16     3291.03     68.45 o
   8  11  -3     1122.71     1122.22     39.44 o
   9  11  -3     2036.17     1914.58     48.73 o
  10  11  -3     1771.33     1776.16     74.73 o
  11  11  -3     2361.22     2422.26    230.59 o
  12  11  -3     1443.89     1563.42    156.96 o
  13  11  -3     1022.44      931.06    127.28 o
  14  11  -3     1280.31     1853.64    182.03 o
  15  11  -3      190.73      249.58     91.71 o
  16  11  -3      743.56      862.59    134.40 o
  17  11  -3      153.59      220.41     99.03 o
  18  11  -3      449.18      367.10    119.02 o
   1  12  -3     8406.21     8562.64    127.00 o
   2  12  -3      588.76      650.58     36.79 o
   3  12  -3     7764.17     7939.96    123.01 o
   4  12  -3       28.17       29.54     16.65 o
   5  12  -3     1417.24     1469.96     53.86 o
   6  12  -3     1297.35     1282.21     47.74 o
   7  12  -3      109.10      119.56     23.36 o
   8  12  -3     1170.39     1231.34     44.56 o
   9  12  -3     1485.52     1396.72     52.24 o
  10  12  -3      395.61      398.36     40.08 o
  11  12  -3     1884.32     1911.59    134.39 o
  12  12  -3      197.43      139.49     71.07 o
  13  12  -3     2183.96     2280.91    267.64 o
  14  12  -3       32.52      104.64    109.37 o
  15  12  -3     2237.03     2198.86    203.25 o
  16  12  -3      143.09       32.42     86.91 o
  17  12  -3     1369.90     1671.29    187.63 o
   0  13  -3     3289.09     3556.26    154.96 o
   1  13  -3       23.17       22.11     15.99 o
   2  13  -3     3501.90     3626.66     76.35 o
   3  13  -3      523.94      423.36     31.71 o
   4  13  -3     2067.68     2018.56     57.02 o
   5  13  -3     1926.96     1920.98     76.11 o
   6  13  -3      107.02      135.12     23.94 o
   7  13  -3     2265.64     2459.62     65.04 o
   8  13  -3       16.61      -14.61     19.10 o
   9  13  -3     3320.31     3437.58     84.40 o
  10  13  -3      780.54      839.80     49.27 o
  11  13  -3      491.19      487.91     40.19 o
  12  13  -3      353.94      246.41    220.77 o
  13  13  -3      120.28      194.28    123.63 o
  14  13  -3      737.18     1008.68    145.65 o
  15  13  -3       24.63       34.64     84.54 o
  16  13  -3      510.14      566.05    125.31 o
  17  13  -3      108.16      -49.10     87.16 o
   1  14  -3      553.72      475.58     31.78 o
   2  14  -3      392.69      414.27     32.45 o
   3  14  -3      753.04      808.69     42.07 o
   4  14  -3     3010.79     3096.55     72.30 o
   5  14  -3     1469.32     1474.68     57.44 o
   6  14  -3     1415.00     1392.34     54.92 o
   7  14  -3      764.12      810.78     50.73 o
   8  14  -3     4411.64     4646.04    102.51 o
   9  14  -3      294.44      254.20     31.64 o
  10  14  -3     2992.35     3007.55     88.98 o
  11  14  -3       58.79       95.69     48.27 o
  12  14  -3      372.06      381.63     52.75 o
  13  14  -3      247.12       93.61     79.60 o
  14  14  -3       54.79      -60.26     72.78 o
  15  14  -3       59.30       78.59     87.46 o
  16  14  -3      282.23      198.52    180.69 o
   0  15  -3     2927.22     2991.48    111.04 o
   1  15  -3        8.87       -0.83     20.24 o
   2  15  -3     1137.90     1148.01     59.77 o
   3  15  -3      398.99      341.77     32.26 o
   4  15  -3     1808.12     1725.66     77.38 o
   5  15  -3      797.98      871.41     51.22 o
   6  15  -3     1652.68     1686.50     68.87 o
   7  15  -3     1096.82     1137.47     62.29 o
   8  15  -3      119.58       75.27     31.24 o
   9  15  -3     1780.12     1766.07     75.86 o
  10  15  -3      230.00      272.08     42.62 o
  11  15  -3      481.92      526.67     53.24 o
  12  15  -3      768.25      906.83     88.23 o
  13  15  -3       59.43      115.26     92.92 o
  14  15  -3      457.08      405.00    113.27 o
  15  15  -3       24.44       59.16     90.29 o
  16  15  -3      222.28      187.27    152.16 o
   1  16  -3     2171.48     2394.39    134.78 o
   2  16  -3      216.82      174.20     40.18 o
   3  16  -3      932.40     1047.67     78.55 o
   4  16  -3      621.23      584.89     55.65 o
   5  16  -3     2254.72     2210.68     87.39 o
   6  16  -3      447.04      547.87     48.62 o
   7  16  -3      601.36      655.47     51.72 o
   8  16  -3     1059.23     1174.91     77.93 o
   9  16  -3      272.18      257.97     44.19 o
  10  16  -3      174.71      153.37     40.22 o
  11  16  -3      404.20      366.91     63.98 o
  12  16  -3      135.35      117.70     75.69 o
  13  16  -3     1017.86      976.39    108.02 o
  14  16  -3        2.12      -26.14     84.78 o
  15  16  -3      580.08      615.29    141.29 o
   0  17  -3      775.43     1091.59    112.35 o
   1  17  -3      585.56      674.23     58.45 o
   2  17  -3      146.82      162.59     47.69 o
   3  17  -3     1668.87     1689.78     90.16 o
   4  17  -3      401.14      317.16     49.27 o
   5  17  -3     2613.49     2898.02    111.82 o
   6  17  -3       55.57       60.44     39.39 o
   7  17  -3     1334.51     1343.53     72.07 o
   8  17  -3       67.90       55.19     36.84 o
   9  17  -3      472.85      540.96     55.81 o
  10  17  -3       91.46       52.19     46.49 o
  11  17  -3      657.41      646.72     92.55 o
  12  17  -3       73.23      112.58     54.44 o
  13  17  -3      210.66      156.25     60.43 o
  14  17  -3      208.73      227.43     94.59 o
   1  18  -3      478.86      443.13     59.24 o
   2  18  -3     1514.06     1358.35    126.61 o
   3  18  -3      847.22      717.73     71.79 o
   4  18  -3     1298.30     1347.63     93.41 o
   5  18  -3      443.66      462.98     55.33 o
   6  18  -3     1073.76     1175.70     76.57 o
   7  18  -3      126.04      144.95     40.52 o
   8  18  -3      366.80      444.45     54.71 o
   9  18  -3      138.90      155.85     55.24 o
  10  18  -3     1065.57     1187.59    105.19 o
  11  18  -3      541.23      643.65     82.53 o
  12  18  -3      347.07      334.75     73.20 o
  13  18  -3      402.06      480.16     80.32 o
   0  19  -3     3806.28     4170.90    296.17 o
   1  19  -3       11.43       12.04     46.78 o
   2  19  -3     2851.69     2785.77    356.58 o
   3  19  -3      217.26      253.34     57.28 o
   4  19  -3      529.15      484.28     66.44 o
   5  19  -3      125.71       94.95     41.47 o
   6  19  -3      123.59      123.97     41.75 o
   7  19  -3       38.86      -14.56     41.16 o
   8  19  -3       69.19       29.57     57.51 o
   9  19  -3      228.99      246.41     66.30 o
  10  19  -3      293.66      287.76     80.85 o
  11  19  -3      128.72       92.32     71.87 o
  12  19  -3      486.42      547.08     99.36 o
   1  20  -3      876.04      748.92    107.54 o
   2  20  -3      519.46      637.13     83.83 o
   3  20  -3      475.07      394.99     75.02 o
   4  20  -3      442.40      370.53     64.04 o
   5  20  -3        0.72       13.03     39.23 o
   6  20  -3      632.54      588.66     86.67 o
   7  20  -3      126.00      146.07     63.75 o
   8  20  -3      634.79      628.78    150.13 o
   9  20  -3      306.39      224.16     72.88 o
  10  20  -3      318.61      264.19    100.54 o
  11  20  -3      267.60      359.91     91.58 o
   0  21  -3      586.55      388.56    131.78 o
   1  21  -3      105.59       87.36     76.37 o
   2  21  -3      165.63      118.73     81.52 o
   3  21  -3      641.07      595.11    106.72 o
   4  21  -3       25.03      -22.66     54.44 o
   5  21  -3      967.34      908.61     92.30 o
   6  21  -3       22.43       16.89     94.01 o
   7  21  -3     1024.30     1263.22    153.77 o
   8  21  -3       70.93       86.89     67.17 o
   9  21  -3      739.34      795.82    121.04 o
  10  21  -3        4.55       30.76     88.31 o
   1  22  -3      707.06      649.13    112.39 o
   2  22  -3       65.46       67.49     78.26 o
   3  22  -3      268.87      258.22     92.05 o
   4  22  -3       94.29        6.88     77.94 o
   5  22  -3       66.29      -31.00     74.04 o
   6  22  -3      194.87      113.97     84.14 o
   7  22  -3       36.29       -6.09     67.48 o
   8  22  -3      126.47       79.16     74.83 o
   0  23  -3      380.28      203.79    130.43 o
   1  23  -3       32.08      -14.28     83.56 o
   2  23  -3      425.05      407.00    106.19 o
   3  23  -3      235.85      245.33    163.03 o
   4  23  -3      393.91      420.27    165.07 o
   5  23  -3      314.95      404.27    349.16 o
   6  23  -3      254.61      170.62     98.50 o
   1  24  -3      196.12      159.30    104.50 o
   2  24  -3       89.14      164.69     97.60 o
   3  24  -3       89.73      288.39    112.76 o
   0   0  -2    24857.06    28526.98    674.38 o
   2   0  -2    10583.83     9256.59    156.00 o
   4   0  -2     9634.72     8784.15    123.78 o
   6   0  -2     4995.24     4869.58     78.08 o
   8   0  -2     2292.44     2387.95     59.56 o
  10   0  -2     1430.18     1459.28     99.42 o
  12   0  -2     1860.12     2003.14     81.30 o
  14   0  -2     4295.77     4529.98    168.77 o
  16   0  -2     2804.40     2878.95    142.48 o
  18   0  -2     2046.90     2003.82    139.62 o
  20   0  -2      244.67      206.94     74.77 o
   1   1  -2     5772.82     6226.57     64.68 o
   2   1  -2     1875.26     1728.13     24.71 o
   3   1  -2    15130.61    15091.03    138.04 o
   4   1  -2     2262.05     1866.17     28.32 o
   5   1  -2     1905.66     1633.46     39.84 o
   6   1  -2     4334.50     4196.95     53.99 o
   7   1  -2     2379.45     2364.86     57.93 o
   8   1  -2     7657.19     7459.71    110.89 o
   9   1  -2      134.45      168.05     17.62 o
  10   1  -2     3736.69     3614.40     62.67 o
  11   1  -2     1163.74     1130.32     37.01 o
  12   1  -2      846.88      866.18     56.68 o
  13   1  -2     1477.95     1609.07     69.06 o
  14   1  -2      398.78      416.12     40.30 o
  15   1  -2      840.02      899.94     63.80 o
  16   1  -2      713.51      613.49     54.68 o
  17   1  -2      780.30      770.93     69.56 o
  18   1  -2      209.02      137.51     44.96 o
  19   1  -2      506.59      501.63     59.00 o
  20   1  -2      499.32      380.68     59.06 o
   1   2  -2     7378.48     6784.91    114.37 o
   2   2  -2      180.61      183.70     11.15 o
   3   2  -2    22677.79    23711.25    224.72 o
   4   2  -2     3531.07     3706.17     46.53 o
   5   2  -2     4834.04     4254.53     66.85 o
   6   2  -2     1390.17     1234.34     29.66 o
   7   2  -2     6048.66     5349.59     85.07 o
   8   2  -2      631.70      703.70     26.77 o
   9   2  -2     9158.85     9065.83    126.55 o
  10   2  -2      429.75      456.83     28.19 o
  11   2  -2     5941.79     5890.77    100.51 o
  12   2  -2      295.13      252.65     23.11 o
  13   2  -2      659.06      638.65     38.14 o
  14   2  -2      836.03      856.57     50.81 o
  15   2  -2       49.75       88.23     33.93 o
  16   2  -2        8.37       -4.30     34.80 o
  17   2  -2      231.65      139.47     39.70 o
  18   2  -2      239.01      216.68     69.87 o
  19   2  -2      569.09      607.60     72.55 o
  20   2  -2       87.86       70.20     48.51 o
   1   3  -2    49213.96    44375.86    483.18 o
   2   3  -2     2875.17     2760.31     34.03 o
   3   3  -2    19717.31    19398.14    185.33 o
   4   3  -2     7659.21     7455.83     91.59 o
   5   3  -2     9388.07     8888.60    111.65 o
   6   3  -2     3368.59     3005.65     55.08 o
   7   3  -2      171.42      238.08     20.87 o
   8   3  -2     2364.13     2353.33     63.60 o
   9   3  -2     1085.53     1122.13     33.52 o
  10   3  -2      910.67      847.95     32.86 o
  11   3  -2      976.34      956.18     37.67 o
  12   3  -2      279.70      297.38     25.25 o
  13   3  -2     4304.17     4416.35     86.46 o
  14   3  -2      513.52      519.40     40.31 o
  15   3  -2     2503.06     2235.29    103.13 o
  16   3  -2       22.55        8.96     31.16 o
  17   3  -2     1504.01     1528.55     85.38 o
  18   3  -2      202.93      143.25     44.84 o
  19   3  -2      582.84      553.57     59.60 o
  20   3  -2      203.85      175.19     49.80 o
   0   4  -2    11972.98    11063.10    161.74 o
   1   4  -2    15990.79    15118.85    167.62 o
   2   4  -2     2437.43     2265.62     32.37 o
   3   4  -2    12269.94    12515.64    116.88 o
   4   4  -2     2273.44     2325.55     41.08 o
   5   4  -2     6485.95     5561.99     74.05 o
   6   4  -2      488.16      534.14     34.98 o
   7   4  -2     4326.61     4393.27     84.24 o
   8   4  -2        3.35       -7.74     13.93 o
   9   4  -2      576.94      621.51     36.49 o
  10   4  -2     3143.78     2974.36     54.94 o
  11   4  -2     1830.94     1821.56     50.31 o
  12   4  -2     2804.90     2592.38     56.78 o
  13   4  -2     1030.18     1010.95     45.75 o
  14   4  -2     2455.18     2429.99     69.38 o
  15   4  -2      118.60      142.02     30.35 o
  16   4  -2     1605.86     1701.79     83.54 o
  17   4  -2      227.26      250.58     48.17 o
  18   4  -2      925.89      931.83     69.75 o
  19   4  -2       42.77       53.10     39.85 o
  20   4  -2      303.98      327.49     69.27 o
   1   5  -2       13.33       12.68      7.69 o
   2   5  -2      784.05      781.46     20.12 o
   3   5  -2    15157.25    14743.42    141.05 o
   4   5  -2     5835.57     6019.83     80.42 o
   5   5  -2      611.93      729.42     27.71 o
   6   5  -2     9282.72     9386.98    127.93 o
   7   5  -2     1499.70     1601.86     49.12 o
   8   5  -2     6220.25     5944.53    117.54 o
   9   5  -2       12.55        2.23     17.41 o
  10   5  -2     2507.13     2506.09    120.48 o
  11   5  -2      336.53      376.68     57.92 o
  12   5  -2     2227.93     2374.07     53.41 o
  13   5  -2      786.30      791.18     49.15 o
  14   5  -2      469.73      495.58     33.71 o
  15   5  -2        7.81        1.18     23.90 o
  16   5  -2      243.68      214.71     44.97 o
  17   5  -2      519.02      539.95     53.21 o
  18   5  -2      219.09      158.78     41.91 o
  19   5  -2        7.81      -14.44     48.86 o
  20   5  -2      435.27      459.92     87.07 o
   0   6  -2     7767.49     7189.58    107.30 o
   1   6  -2       96.50      108.43     11.49 o
   2   6  -2     7128.73     6711.87     85.01 o
   3   6  -2     1156.92     1112.59     27.03 o
   4   6  -2      627.50      588.90     19.31 o
   5   6  -2    12144.01    11835.91    149.02 o
   6   6  -2      128.06      130.48     22.86 o
   7   6  -2     6936.64     6948.67    109.38 o
   8   6  -2      191.46      174.57     21.43 o
   9   6  -2     6549.96     6374.90    151.19 o
  10   6  -2     1779.02     1738.44     64.41 o
  11   6  -2     2846.57     2735.09     89.38 o
  12   6  -2     1694.57     1538.54     72.78 o
  13   6  -2      127.12      130.48     23.09 o
  14   6  -2     2560.56     2605.76     75.98 o
  15   6  -2      267.50      264.89     36.58 o
  16   6  -2     1018.83      990.18     77.11 o
  17   6  -2      132.69      178.41     50.55 o
  18   6  -2      903.30      921.27    136.09 o
  19   6  -2      779.05      949.73     99.44 o
   1   7  -2    15207.59    15277.51    150.84 o
   2   7  -2     3883.36     3414.97     50.12 o
   3   7  -2    13808.66    13504.44    137.46 o
   4   7  -2     1888.75     1986.46     41.68 o
   5   7  -2     7216.69     7292.80     94.45 o
   6   7  -2     1798.97     2185.70     51.25 o
   7   7  -2      988.23     1247.02     50.72 o
   8   7  -2      901.92     1042.84     49.87 o
   9   7  -2     1174.50     1069.11     43.67 o
  10   7  -2      169.04      112.54     26.45 o
  11   7  -2     1163.38     1093.89     56.25 o
  12   7  -2      746.46      682.51     53.02 o
  13   7  -2     1831.13     1770.54     94.40 o
  14   7  -2      354.03      235.01     64.50 o
  15   7  -2     2175.35     2370.43     82.65 o
  16   7  -2      377.85      359.89     53.75 o
  17   7  -2     2183.98     2455.93    119.03 o
  18   7  -2       41.94       86.21     49.45 o
  19   7  -2      600.25      673.66     80.58 o
   0   8  -2     8691.18     8925.08    133.57 o
   1   8  -2      889.80      790.95     26.36 o
   2   8  -2     4662.30     4758.68     62.30 o
   3   8  -2     2537.45     2610.84     41.98 o
   4   8  -2     2047.09     2151.07     44.14 o
   5   8  -2     8435.57     8475.52    118.17 o
   6   8  -2       80.13       84.77     16.75 o
   7   8  -2     5436.37     5472.55    112.65 o
   8   8  -2       38.55       31.08     19.58 o
   9   8  -2     3734.30     3675.08     95.54 o
  10   8  -2      860.02      906.85     54.04 o
  11   8  -2     1868.19     1838.78     62.94 o
  12   8  -2     1773.07     1792.74     68.05 o
  13   8  -2      506.34      558.39     73.14 o
  14   8  -2      789.04      669.23     87.78 o
  15   8  -2      109.88       77.57     59.08 o
  16   8  -2      794.08      969.95    112.59 o
  17   8  -2      656.13      566.35     83.93 o
  18   8  -2      349.94      304.21     73.89 o
  19   8  -2      875.19      966.86    103.41 o
   1   9  -2      497.86      575.46     24.68 o
   2   9  -2      892.23      986.43     30.48 o
   3   9  -2     2587.44     2700.75     51.51 o
   4   9  -2     4752.28     4568.75     86.08 o
   5   9  -2     2131.98     2179.33     49.53 o
   6   9  -2     6291.33     5983.68     88.83 o
   7   9  -2      193.34      188.94     18.75 o
   8   9  -2     3955.80     3807.16     99.94 o
   9   9  -2       51.25       47.30     31.38 o
  10   9  -2     4359.40     4240.18    118.25 o
  11   9  -2     1048.45     1004.48     75.76 o
  12   9  -2      600.87      666.73     55.72 o
  13   9  -2       51.75       45.25     49.65 o
  14   9  -2      131.21      106.77     59.55 o
  15   9  -2       93.11       58.86     76.32 o
  16   9  -2      164.19      251.41     76.23 o
  17   9  -2      332.58      224.13     79.62 o
  18   9  -2      390.73      359.64     92.93 o
  19   9  -2       17.62      -39.26     50.63 o
   0  10  -2     5252.84     5016.03    107.25 o
   1  10  -2     1076.99     1090.64     55.71 o
   2  10  -2     5289.91     4840.05     75.57 o
   3  10  -2       91.11      107.47     16.78 o
   4  10  -2     5925.27     5806.23    112.01 o
   5  10  -2     1043.10     1163.92     57.15 o
   6  10  -2     1636.12     1621.31     44.86 o
   7  10  -2      606.87      575.88     27.43 o
   8  10  -2      152.20      149.00     16.68 o
   9  10  -2     1382.63     1531.04     65.62 o
  10  10  -2      257.48      306.66     44.95 o
  11  10  -2      290.55      262.17     45.13 o
  12  10  -2     3026.43     3111.59    148.68 o
  13  10  -2       89.60       28.36     53.17 o
  14  10  -2     2634.45     2397.12    164.34 o
  15  10  -2      330.39      310.21     76.26 o
  16  10  -2     1208.90     1064.89    130.27 o
  17  10  -2       50.77       52.14     74.50 o
  18  10  -2      377.87      432.10    100.06 o
   1  11  -2     4509.93     4599.66     81.66 o
   2  11  -2     2050.06     2201.54     47.52 o
   3  11  -2     4729.06     5099.59     85.62 o
   4  11  -2     1102.34     1058.12     46.18 o
   5  11  -2      552.10      502.57     31.84 o
   6  11  -2     2239.76     2258.15     55.82 o
   7  11  -2     1563.30     1538.41     45.66 o
   8  11  -2       84.93       85.12     17.59 o
   9  11  -2      688.49      622.89     45.52 o
  10  11  -2      450.00      477.71     55.17 o
  11  11  -2      672.79      990.29    146.09 o
  12  11  -2     1688.29     1944.52    171.03 o
  13  11  -2     2231.18     2331.63    190.65 o
  14  11  -2       78.18       42.13     72.12 o
  15  11  -2     1882.80     1785.99    208.54 o
  16  11  -2       28.73       23.30     97.82 o
  17  11  -2      728.23      824.82    255.42 o
  18  11  -2      311.82      363.48    117.66 o
   0  12  -2     1201.32     1310.10     58.88 o
   1  12  -2      137.18      101.50     16.33 o
   2  12  -2     2178.65     2310.87     51.96 o
   3  12  -2      459.44      460.73     29.79 o
   4  12  -2       86.79       58.73     15.70 o
   5  12  -2     7483.97     7523.47    125.19 o
   6  12  -2       93.89       81.15     19.67 o
   7  12  -2     3605.80     3611.62     75.47 o
   8  12  -2     2250.82     2249.18     57.73 o
   9  12  -2     1748.04     1912.57     61.27 o
  10  12  -2       61.76       47.06     21.63 o
  11  12  -2     2203.21     2337.61    110.94 o
  12  12  -2       96.98      138.71    152.84 o
  13  12  -2      912.79      911.94    131.15 o
  14  12  -2      227.37      139.66     85.17 o
  15  12  -2       75.70      -63.32    106.65 o
  16  12  -2       44.95       41.23     79.72 o
  17  12  -2      282.51      414.72    117.19 o
   1  13  -2     2869.60     2944.02     61.94 o
   2  13  -2      758.95      768.07     46.35 o
   3  13  -2     1372.31     1356.57     48.75 o
   4  13  -2     1678.23     1759.78     65.79 o
   5  13  -2     1185.30     1226.53     49.86 o
   6  13  -2     5705.65     5932.76    108.60 o
   7  13  -2       13.34       11.16     19.89 o
   8  13  -2     5674.74     5940.94    107.33 o
   9  13  -2      871.98      908.76     61.62 o
  10  13  -2     1213.44     1340.19     53.06 o
  11  13  -2     1429.03     1489.88     79.87 o
  12  13  -2      638.25      522.53    109.31 o
  13  13  -2     1318.94     1351.42    213.98 o
  14  13  -2       33.01       21.90     71.44 o
  15  13  -2      883.25      847.17    141.29 o
  16  13  -2       91.50       25.79     85.08 o
  17  13  -2      229.93      121.19    190.88 o
   0  14  -2     2173.68     2147.85     77.64 o
   1  14  -2      820.83      781.48     37.08 o
   2  14  -2     3635.03     3647.32     71.62 o
   3  14  -2      752.25      727.92     39.37 o
   4  14  -2     2498.63     2667.27     80.09 o
   5  14  -2      721.47      740.28     42.20 o
   6  14  -2       40.19       47.28     22.51 o
   7  14  -2     1384.51     1339.46     57.91 o
   8  14  -2     1643.70     1788.15     66.26 o
   9  14  -2     3208.25     3281.49     85.60 o
  10  14  -2      349.36      325.47     33.65 o
  11  14  -2      183.81      196.62     35.64 o
  12  14  -2     1066.90     1082.76     79.39 o
  13  14  -2       26.11        3.36     71.53 o
  14  14  -2     1143.40     1335.22    166.66 o
  15  14  -2       42.88      -16.09     79.95 o
  16  14  -2      544.15      589.59    139.26 o
   1  15  -2       89.33       62.02     21.32 o
   2  15  -2      151.75      142.80     23.50 o
   3  15  -2      813.85      741.09     43.71 o
   4  15  -2     2785.75     2982.17     87.62 o
   5  15  -2      292.77      319.64     46.33 o
   6  15  -2     2569.68     2627.69     79.90 o
   7  15  -2     1304.43     1274.27     59.05 o
   8  15  -2     4154.82     4244.50    110.80 o
   9  15  -2      779.78      803.95     53.34 o
  10  15  -2     1481.29     1403.44     77.30 o
  11  15  -2       59.20      108.05     43.85 o
  12  15  -2      313.92      256.77     54.45 o
  13  15  -2      497.88      542.78     65.30 o
  14  15  -2      385.11      379.43    111.96 o
  15  15  -2      538.04      733.72    139.63 o
  16  15  -2      248.88      183.86    112.08 o
   0  16  -2      252.29      113.34     61.21 o
   1  16  -2       54.89       28.03     25.90 o
   2  16  -2      158.80      140.41     32.28 o
   3  16  -2     1890.86     1905.68    120.82 o
   4  16  -2     2004.54     2124.35     95.58 o
   5  16  -2     2027.66     2128.24     95.87 o
   6  16  -2      291.45      348.99     41.98 o
   7  16  -2     1557.98     1770.53     91.75 o
   8  16  -2       56.82       29.77     32.22 o
   9  16  -2      835.26      867.09     58.26 o
  10  16  -2      826.16      887.57     76.09 o
  11  16  -2      545.89      522.87    117.25 o
  12  16  -2      344.62      319.01     61.05 o
  13  16  -2      238.88      224.60     60.84 o
  14  16  -2       38.06        1.54     48.20 o
  15  16  -2       31.24      108.75    106.31 o
   1  17  -2     2172.90     2201.72     92.74 o
   2  17  -2      218.40      201.20     41.35 o
   3  17  -2     2377.11     2563.47    112.51 o
   4  17  -2     1384.21     1548.60     87.21 o
   5  17  -2     2648.39     2602.01    115.84 o
   6  17  -2      180.20      146.37     36.94 o
   7  17  -2       45.17       39.69     32.30 o
   8  17  -2       95.11       60.15     33.59 o
   9  17  -2      568.37      566.35     67.83 o
  10  17  -2       36.32       16.98     46.29 o
  11  17  -2     1322.55     1365.71    106.13 o
  12  17  -2        7.26       -2.67     50.88 o
  13  17  -2      825.80      978.95    151.64 o
  14  17  -2       78.56      143.23     60.07 o
   0  18  -2     2951.03     3028.10    153.63 o
   1  18  -2      600.80      682.93     57.01 o
   2  18  -2     1640.53     1575.50    140.01 o
   3  18  -2     1091.51      997.95     82.68 o
   4  18  -2      927.14     1089.15     86.61 o
   5  18  -2      528.80      460.11     88.31 o
   6  18  -2      203.67       96.14     38.08 o
   7  18  -2      557.26      548.11     56.61 o
   8  18  -2      168.77      153.57     48.80 o
   9  18  -2      596.17      500.00     69.87 o
  10  18  -2      591.39      631.68     83.94 o
  11  18  -2      226.47      136.55     60.25 o
  12  18  -2      626.84      764.16     90.42 o
  13  18  -2       14.52       50.80     58.71 o
   1  19  -2       51.09       71.98     44.36 o
   2  19  -2      644.04      605.21     70.53 o
   3  19  -2        9.71        9.11     44.26 o
   4  19  -2      859.03      935.67     85.05 o
   5  19  -2      437.21      505.94     68.25 o
   6  19  -2     1313.22     1429.55     85.16 o
   7  19  -2       23.22       58.51     49.31 o
   8  19  -2     1625.72     1454.60    118.38 o
   9  19  -2       15.02      -58.59     53.41 o
  10  19  -2      989.22     1060.10    245.23 o
  11  19  -2        0.37      -11.67     63.07 o
  12  19  -2      184.74      196.74    158.96 o
  13  19  -2       46.89      -24.59     69.74 o
   0  20  -2     2268.79     2259.32    295.50 o
   1  20  -2       14.44      128.77     61.49 o
   2  20  -2     1464.22     1555.33    105.21 o
   3  20  -2      311.05      241.78     59.83 o
   4  20  -2      829.30      746.36     82.22 o
   5  20  -2      401.23      422.72     56.89 o
   6  20  -2      286.87      297.26     62.58 o
   7  20  -2      591.92      504.93     82.59 o
   8  20  -2       52.56       39.69     61.23 o
   9  20  -2      643.48      653.15    132.01 o
  10  20  -2      192.20      212.62     82.65 o
  11  20  -2      259.32      112.05     85.59 o
   1  21  -2     1146.81      825.97     99.99 o
   2  21  -2        1.14       25.42     56.81 o
   3  21  -2      576.78      543.19     88.40 o
   4  21  -2       83.31       39.62     50.71 o
   5  21  -2      122.56       72.11     56.23 o
   6  21  -2       35.19       42.88     59.21 o
   7  21  -2      114.54      124.45     70.04 o
   8  21  -2       98.35       -7.54     64.83 o
   9  21  -2      221.23      278.97     93.36 o
  10  21  -2       20.72       -9.35     76.56 o
   0  22  -2      144.05       61.14    120.92 o
   1  22  -2        6.75      -37.97     77.29 o
   2  22  -2       82.55      158.66     70.56 o
   3  22  -2      775.33      704.46    101.83 o
   4  22  -2      151.38      166.17     97.77 o
   5  22  -2      885.70     1065.46    197.01 o
   6  22  -2       47.65      -60.91    197.00 o
   7  22  -2      723.84      729.18    104.63 o
   8  22  -2       52.96       12.08     70.80 o
   9  22  -2      491.40      553.86    115.26 o
   1  23  -2      114.01       33.52     91.71 o
   2  23  -2      177.65       14.71     85.84 o
   3  23  -2      165.67      158.42     81.69 o
   4  23  -2      788.62      754.70    151.95 o
   5  23  -2       35.70       19.89     89.17 o
   6  23  -2      577.22      642.68    121.75 o
   7  23  -2       12.65      123.32    112.76 o
   0  24  -2      624.72      796.14    197.00 o
   1  24  -2       17.32       -1.59    141.29 o
   2  24  -2      633.79      931.10    143.14 o
   3  24  -2       59.41       42.30     83.56 o
   4  24  -2      390.89      342.15    111.61 o
   2   0  -1    27896.15    25413.61    352.92 o
   4   0  -1    10374.70     9746.79    148.09 o
   6   0  -1     7176.36     6703.89    107.15 o
   8   0  -1     6217.31     5884.21    111.58 o
  10   0  -1     9891.89     9637.87    229.69 o
  12   0  -1     1278.02     1123.63     71.92 o
  14   0  -1     1033.88     1025.14     70.91 o
  16   0  -1     1039.96     1180.49    101.75 o
  18   0  -1     1169.79     1127.47    113.40 o
  20   0  -1      920.48     1020.97    112.61 o
   1   1  -1     2378.26     1731.77    155.20 o
   2   1  -1    19891.40    20911.86    201.44 o
   3   1  -1     4503.32     4713.56     59.60 o
   4   1  -1     5212.21     5018.55     71.90 o
   5   1  -1       41.04       63.53      8.78 o
   6   1  -1     2715.19     2789.77     42.28 o
   7   1  -1     4183.46     4803.22     64.68 o
   8   1  -1     1737.35     1857.33     42.74 o
   9   1  -1     5974.96     5659.52     84.53 o
  10   1  -1      574.16      550.24     26.41 o
  11   1  -1     1988.80     1884.53     73.36 o
  12   1  -1     1429.98     1373.07     52.46 o
  13   1  -1     1949.65     1801.41     70.66 o
  14   1  -1     2297.49     2326.49     79.63 o
  15   1  -1      178.33       97.65     39.93 o
  16   1  -1     1700.33     1750.37     89.29 o
  17   1  -1      150.18      197.42     45.15 o
  18   1  -1     2106.54     2110.95    102.02 o
  19   1  -1      317.62      297.35     58.83 o
  20   1  -1      255.54      151.04     50.84 o
   1   2  -1    22608.54    24368.38    252.71 o
   2   2  -1    11207.31    10268.36     99.55 o
   3   2  -1    14016.32    13742.97    157.78 o
   4   2  -1     2400.32     2236.91     42.74 o
   5   2  -1     2166.51     2195.20     43.70 o
   6   2  -1     1427.40     1465.52     37.80 o
   7   2  -1     4175.75     4721.88     67.41 o
   8   2  -1     1744.89     1847.25     40.17 o
   9   2  -1     1353.87     1341.08     43.61 o
  10   2  -1      752.66      856.99     32.46 o
  11   2  -1     1118.26     1127.13     40.33 o
  12   2  -1      848.26      869.49     36.87 o
  13   2  -1     3203.65     2999.02     93.23 o
  14   2  -1     1450.04     1465.84     65.15 o
  15   2  -1     3061.41     3074.96    118.92 o
  16   2  -1       30.38      -20.77     32.51 o
  17   2  -1     2480.35     2417.87    103.82 o
  18   2  -1       63.29       60.32     39.42 o
  19   2  -1      766.05      864.29     71.76 o
  20   2  -1      122.01       50.26     45.90 o
   0   3  -1      809.34      851.09     21.91 o
   1   3  -1     5652.12     5736.06     65.40 o
   2   3  -1      378.12      406.82     11.93 o
   3   3  -1    35623.95    32203.38    324.15 o
   4   3  -1     2927.08     2963.04     45.96 o
   5   3  -1     4081.46     4292.62     69.05 o
   6   3  -1      186.26      237.88     20.57 o
   7   3  -1     4636.32     4422.67     96.47 o
   8   3  -1      528.86      575.69     30.72 o
   9   3  -1     2462.30     2387.79     47.69 o
  10   3  -1     2170.61     2334.59     51.80 o
  11   3  -1     3312.44     3120.55     64.17 o
  12   3  -1      418.41      487.89     31.16 o
  13   3  -1     2651.12     2636.24     59.94 o
  14   3  -1     1039.16     1042.20     49.16 o
  15   3  -1      262.97      320.30     38.18 o
  16   3  -1      551.00      621.68     56.07 o
  17   3  -1      591.70      608.78     59.78 o
  18   3  -1      167.59       99.68     42.39 o
  19   3  -1      312.59      346.99     54.07 o
  20   3  -1       16.26        8.31     43.63 o
   1   4  -1      148.58      152.25      9.65 o
   2   4  -1    16273.44    15804.91    156.48 o
   3   4  -1     7677.27     6952.78     81.98 o
   4   4  -1     1818.88     1581.73     31.09 o
   5   4  -1     1229.89     1352.85     33.33 o
   6   4  -1    18227.54    18475.81    238.33 o
   7   4  -1      544.14      597.22     31.71 o
   8   4  -1    12113.47    12251.79    191.87 o
   9   4  -1     1247.36     1289.95     46.57 o
  10   4  -1     6480.81     6699.70     98.78 o
  11   4  -1     1799.51     1706.94     53.68 o
  12   4  -1      841.41      820.62     33.58 o
  13   4  -1     3843.28     3562.35     80.37 o
  14   4  -1      259.75      279.71     29.32 o
  15   4  -1     1390.20     1429.36     77.37 o
  16   4  -1       55.76       53.05     33.15 o
  17   4  -1      213.24      221.50     43.89 o
  18   4  -1      294.82      251.12     48.06 o
  19   4  -1       25.14        4.55     40.59 o
  20   4  -1      729.34      533.92     77.01 o
   0   5  -1     9949.97     9341.28    129.42 o
   1   5  -1     2906.56     2832.65     37.12 o
   2   5  -1     6267.22     6333.54     84.77 o
   3   5  -1      577.85      562.60     17.17 o
   4   5  -1     1592.42     1602.02     32.86 o
   5   5  -1      883.89     1014.08     28.29 o
   6   5  -1     1436.77     1615.20     42.92 o
   7   5  -1     4210.57     4205.55     84.95 o
   8   5  -1     1180.97     1277.55     50.13 o
   9   5  -1     1759.11     1757.83     60.38 o
  10   5  -1     1759.69     1827.00     72.79 o
  11   5  -1      100.72      108.33     24.90 o
  12   5  -1     2125.03     2110.70     77.94 o
  13   5  -1      458.86      468.51     30.70 o
  14   5  -1     3681.91     3637.70     83.31 o
  15   5  -1       54.57       70.06     28.32 o
  16   5  -1     2648.02     2830.55    103.31 o
  17   5  -1       89.84       83.78     37.27 o
  18   5  -1      447.00      444.81     54.13 o
  19   5  -1      151.78      170.76     63.34 o
  20   5  -1      235.09      304.77     69.92 o
   1   6  -1     4914.68     4348.93     52.16 o
   2   6  -1      721.24      704.02     18.51 o
   3   6  -1     7842.76     7061.44     89.42 o
   4   6  -1     5714.58     5458.35     73.73 o
   5   6  -1      607.77      594.46     37.00 o
   6   6  -1     2341.29     2381.60     54.66 o
   7   6  -1     1055.70     1132.18     58.36 o
   8   6  -1     2752.20     2880.56    107.95 o
   9   6  -1      825.56      945.28     48.07 o
  10   6  -1     1726.08     1834.40     66.27 o
  11   6  -1     1250.78     1324.61     74.31 o
  12   6  -1      633.46      597.33     47.29 o
  13   6  -1     1172.02     1332.30     50.83 o
  14   6  -1      152.06      123.02     26.12 o
  15   6  -1     1084.39     1133.97     52.64 o
  16   6  -1      448.95      468.18     58.61 o
  17   6  -1     1687.26     1652.11    124.99 o
  18   6  -1      228.45      133.45     51.43 o
  19   6  -1      184.39      133.03     57.01 o
   0   7  -1      191.87      207.91     18.16 o
   1   7  -1      589.68      566.85     19.63 o
   2   7  -1     3257.12     3068.10     41.02 o
   3   7  -1     3300.63     2936.28     45.66 o
   4   7  -1     2557.70     2354.67     40.68 o
   5   7  -1    11002.92    10704.35    153.57 o
   6   7  -1      287.39      413.30     30.39 o
   7   7  -1     9240.12     8786.46    146.55 o
   8   7  -1      116.23      228.23     29.28 o
   9   7  -1     7629.01     7607.34    149.47 o
  10   7  -1      612.59      603.71     44.69 o
  11   7  -1     3368.26     3361.35     92.14 o
  12   7  -1      415.00      389.29     44.09 o
  13   7  -1      350.30      384.73     50.27 o
  14   7  -1      625.95      564.71     53.14 o
  15   7  -1      404.43      372.49     46.62 o
  16   7  -1       19.36       10.05     40.06 o
  17   7  -1      318.46      328.71     57.39 o
  18   7  -1      420.45      404.39     63.15 o
  19   7  -1      400.35      332.04     74.32 o
   1   8  -1    19715.24    18884.15    184.30 o
   2   8  -1     2314.07     2737.77     39.98 o
   3   8  -1     9465.43     9605.99    106.20 o
   4   8  -1      620.51      609.55     24.92 o
   5   8  -1     2058.13     2060.59     43.13 o
   6   8  -1     3502.41     3508.90     73.51 o
   7   8  -1       77.99       63.56     20.37 o
   8   8  -1     1824.74     1724.71     67.72 o
   9   8  -1     1774.30     1874.21     72.07 o
  10   8  -1     1784.52     1749.03     71.56 o
  11   8  -1      341.81      489.82     48.30 o
  12   8  -1      769.83      859.15     59.57 o
  13   8  -1     1773.24     1610.97     90.27 o
  14   8  -1      418.02      321.36    103.58 o
  15   8  -1     3125.56     3167.24    186.31 o
  16   8  -1       30.71       -1.20     37.48 o
  17   8  -1     1205.64     1165.22     87.53 o
  18   8  -1      121.09       27.41     50.78 o
  19   8  -1      832.94      898.89     87.26 o
   0   9  -1    24771.07    25591.75    355.24 o
   1   9  -1     1206.40     1370.40     36.55 o
   2   9  -1    15924.46    15862.37    166.06 o
   3   9  -1      431.63      472.55     29.02 o
   4   9  -1     4654.52     4475.14     81.14 o
   5   9  -1     1651.93     1732.04     44.16 o
   6   9  -1     1438.21     1463.59     39.45 o
   7   9  -1      252.15      287.30     25.39 o
   8   9  -1      140.24      119.58     25.84 o
   9   9  -1      825.72      855.40     63.44 o
  10   9  -1      876.02      862.37     66.13 o
  11   9  -1      860.73      794.99     60.69 o
  12   9  -1     3523.63     3493.62    135.38 o
  13   9  -1      499.81      411.57     58.09 o
  14   9  -1     1645.00     1566.36    131.43 o
  15   9  -1       14.29      -18.17     53.12 o
  16   9  -1     1264.76     1417.74    172.45 o
  17   9  -1      161.57      151.50     75.47 o
  18   9  -1     1025.22     1046.26     99.03 o
  19   9  -1      520.78      540.35     73.88 o
   1  10  -1     2415.95     2550.81     46.85 o
   2  10  -1      843.03      781.82     28.09 o
   3  10  -1     1137.16     1134.38     37.65 o
   4  10  -1     4551.25     4558.27     85.15 o
   5  10  -1       54.60       72.70     17.07 o
   6  10  -1    10016.24     9896.85    145.94 o
   7  10  -1       39.48       57.32     14.81 o
   8  10  -1     4838.14     4928.97     83.35 o
   9  10  -1      374.62      375.21     48.37 o
  10  10  -1     2251.61     2398.42    120.99 o
  11  10  -1      282.10      139.88     40.98 o
  12  10  -1     1057.40     1390.45    173.38 o
  13  10  -1      102.33       51.94     44.06 o
  14  10  -1      179.29      101.28     61.50 o
  15  10  -1      303.99      345.54    133.96 o
  16  10  -1       26.22       17.16     60.75 o
  17  10  -1      172.87      106.68     75.74 o
  18  10  -1      988.89     1082.70    132.36 o
   0  11  -1     2652.12     2884.21     76.76 o
   1  11  -1       38.65       23.84     13.97 o
   2  11  -1      524.94      506.23     31.23 o
   3  11  -1      152.92      106.93     16.06 o
   4  11  -1      714.13      564.49     34.99 o
   5  11  -1     5272.73     5109.34     92.09 o
   6  11  -1     1266.92     1428.29     46.99 o
   7  11  -1     3473.86     3396.37     68.47 o
   8  11  -1      669.78      670.88     31.30 o
   9  11  -1     6512.21     6209.60    112.36 o
  10  11  -1      458.06      388.60     53.13 o
  11  11  -1      865.36      961.41     76.50 o
  12  11  -1     1184.17     1075.87     93.86 o
  13  11  -1      272.99      209.71     79.25 o
  14  11  -1      593.91      489.99    106.92 o
  15  11  -1      149.28      281.02     89.41 o
  16  11  -1       74.14       90.24     84.13 o
  17  11  -1      136.34       39.48     85.65 o
  18  11  -1       67.82       85.15     95.71 o
   1  12  -1      627.67      562.75     28.33 o
   2  12  -1     3495.21     3794.04     67.67 o
   3  12  -1     2064.81     2051.16     62.48 o
   4  12  -1       98.93       84.43     21.33 o
   5  12  -1     1193.10     1236.88     47.63 o
   6  12  -1      348.79      366.12     27.97 o
   7  12  -1      273.13      316.00     26.42 o
   8  12  -1     1975.52     1845.61     77.86 o
   9  12  -1       22.48       -4.59     21.25 o
  10  12  -1      528.81      520.27     46.89 o
  11  12  -1      812.95      815.32     73.66 o
  12  12  -1      262.93      236.28     58.69 o
  13  12  -1     1405.77     1467.23    362.75 o
  14  12  -1        6.40      -38.50     65.14 o
  15  12  -1      930.20      773.06    127.08 o
  16  12  -1      141.98      157.60     88.38 o
  17  12  -1      311.83      252.15    104.98 o
   0  13  -1      817.40      748.94     47.80 o
   1  13  -1     1468.64     1535.94     47.81 o
   2  13  -1     1737.65     1785.72     51.23 o
   3  13  -1     2022.85     2014.54     51.22 o
   4  13  -1      799.91      847.26     44.58 o
   5  13  -1     3061.75     3038.26     71.81 o
   6  13  -1        0.08       36.66     20.73 o
   7  13  -1     1982.53     1925.17     57.78 o
   8  13  -1      472.02      493.18     43.52 o
   9  13  -1     2083.57     2126.78     59.27 o
  10  13  -1       69.62       39.17     27.78 o
  11  13  -1     1231.96     1224.60     55.60 o
  12  13  -1      141.09      238.93     86.32 o
  13  13  -1      617.56      552.33    111.80 o
  14  13  -1     1239.41     1188.21    179.33 o
  15  13  -1       67.67       -9.65     77.53 o
  16  13  -1      815.16      833.61    146.95 o
  17  13  -1       16.03        9.39     86.75 o
   1  14  -1      280.82      273.39     25.42 o
   2  14  -1      190.33      205.38     23.48 o
   3  14  -1      119.71      125.77     21.08 o
   4  14  -1     2688.12     2764.79     79.45 o
   5  14  -1     1561.64     1353.62     60.00 o
   6  14  -1     6362.59     6644.96    119.39 o
   7  14  -1      114.55       82.64     23.34 o
   8  14  -1     2449.43     2456.89     75.49 o
   9  14  -1      506.08      525.68     38.76 o
  10  14  -1      796.81      815.52     51.09 o
  11  14  -1      511.07      513.96     53.57 o
  12  14  -1     1477.14     1506.81    102.82 o
  13  14  -1        1.47       11.41     37.98 o
  14  14  -1      381.02      452.17    213.98 o
  15  14  -1       25.11      143.30    246.59 o
  16  14  -1        6.53      -19.05    124.99 o
   0  15  -1      749.13      731.48     77.26 o
   1  15  -1      122.62      100.67     22.29 o
   2  15  -1     1847.82     1949.65     82.85 o
   3  15  -1       64.28       50.34     19.92 o
   4  15  -1      442.31      452.15     40.86 o
   5  15  -1     1412.09     1496.53     71.23 o
   6  15  -1       79.41       46.65     26.34 o
   7  15  -1      810.29      885.81     50.88 o
   8  15  -1      177.77      134.61     32.39 o
   9  15  -1      118.49      109.42     32.72 o
  10  15  -1     1661.09     1720.53     74.09 o
  11  15  -1       46.71       40.61     44.17 o
  12  15  -1     1216.79     1245.44     93.32 o
  13  15  -1       35.98       97.61     46.51 o
  14  15  -1      832.89      842.13     76.26 o
  15  15  -1      113.89      107.47     95.36 o
  16  15  -1     1187.02     1291.74    184.08 o
   1  16  -1     2715.52     2705.83     73.77 o
   2  16  -1      645.86      710.22     59.76 o
   3  16  -1     3862.36     3925.67    124.96 o
   4  16  -1      840.22      813.23     63.02 o
   5  16  -1     1815.42     1812.24     91.59 o
   6  16  -1      731.50      721.55     63.57 o
   7  16  -1       94.13       50.30     31.15 o
   8  16  -1     1343.56     1306.14     67.69 o
   9  16  -1      756.87      766.50     54.83 o
  10  16  -1      604.19      663.80     67.10 o
  11  16  -1     1365.31     1383.77    147.78 o
  12  16  -1       29.63       48.80     98.92 o
  13  16  -1      888.29     1010.19    128.87 o
  14  16  -1      312.89      282.27     62.73 o
  15  16  -1     1457.12     1964.43    214.63 o
   0  17  -1      350.22      311.66     60.15 o
   1  17  -1      419.96      468.96     48.67 o
   2  17  -1      482.02      432.25     55.95 o
   3  17  -1     1394.58     1485.93     95.84 o
   4  17  -1      283.34      316.14     51.35 o
   5  17  -1     1270.01     1252.46    102.56 o
   6  17  -1       23.30       -5.81     29.89 o
   7  17  -1     2171.94     2179.55     86.78 o
   8  17  -1      382.30      329.73     55.29 o
   9  17  -1     1677.02     1709.34     95.37 o
  10  17  -1      126.91      139.93     50.65 o
  11  17  -1      548.01      650.47    153.96 o
  12  17  -1       25.95      -27.15     49.11 o
  13  17  -1      131.26       75.61     57.91 o
  14  17  -1      171.79      142.06     59.49 o
   1  18  -1      927.36      897.29     63.57 o
   2  18  -1       28.45       23.52     37.82 o
   3  18  -1      484.39      470.09     59.01 o
   4  18  -1      101.95       52.83     45.23 o
   5  18  -1     2028.50     1763.73    108.07 o
   6  18  -1     1080.37     1124.80     74.24 o
   7  18  -1      142.60      102.58     36.81 o
   8  18  -1     1804.60     1890.52    101.60 o
   9  18  -1      195.26      184.50     55.74 o
  10  18  -1      535.76      409.31     77.04 o
  11  18  -1      390.21      518.29     79.96 o
  12  18  -1       43.08       55.91     59.78 o
  13  18  -1      282.89      169.67     68.21 o
  14  18  -1       40.11      -16.98     61.12 o
   0  19  -1     4005.59     4488.06    230.75 o
   1  19  -1       88.07       68.02     41.35 o
   2  19  -1     1545.96     1553.54     94.57 o
   3  19  -1      349.43      407.83     65.16 o
   4  19  -1     1833.58     1893.43    114.99 o
   5  19  -1      403.41      320.51     63.93 o
   6  19  -1      624.76      603.84     83.62 o
   7  19  -1       16.61      -14.25     46.24 o
   8  19  -1       20.17      -45.79     50.00 o
   9  19  -1       55.13       78.25     59.94 o
  10  19  -1      501.33      505.26    146.05 o
  11  19  -1       14.25      -34.87     63.65 o
  12  19  -1     1037.67     1084.91    122.68 o
  13  19  -1       24.98      -44.45     68.60 o
   1  20  -1      838.89      695.33     82.37 o
   2  20  -1      130.90      163.99     52.93 o
   3  20  -1      305.87      205.30     59.13 o
   4  20  -1      612.82      699.06     79.75 o
   5  20  -1      380.30      513.44     70.16 o
   6  20  -1     1266.51     1221.02    123.83 o
   7  20  -1       95.20      115.85     56.84 o
   8  20  -1      539.28      569.24    120.72 o
   9  20  -1       39.70      -82.84     58.04 o
  10  20  -1      311.12      366.78    137.22 o
  11  20  -1      437.65      355.94     93.81 o
  12  20  -1       14.64      -10.84     71.31 o
   0  21  -1       25.02      -47.51     76.40 o
   1  21  -1       72.87       66.38     58.76 o
   2  21  -1       38.07      -50.61     58.27 o
   3  21  -1     1350.33     1133.34    115.14 o
   4  21  -1      252.32      446.42     89.42 o
   5  21  -1      482.03      474.48     75.31 o
   6  21  -1       45.61       51.40     57.91 o
   7  21  -1      587.90      833.02    100.64 o
   8  21  -1        9.79     -104.45     58.33 o
   9  21  -1      934.18     1075.51    133.81 o
  10  21  -1       89.69      170.60     88.04 o
   1  22  -1      853.76      813.16     93.97 o
   2  22  -1      389.26      341.14    101.22 o
   3  22  -1     1092.15     1178.15    119.19 o
   4  22  -1      487.23      515.38     92.03 o
   5  22  -1      292.15      180.28     78.73 o
   6  22  -1       86.90      -35.33    110.73 o
   7  22  -1      118.14      145.01     75.49 o
   8  22  -1       85.88      165.86     79.14 o
   9  22  -1      154.86       68.44     88.36 o
   0  23  -1      768.86      789.92    137.13 o
   1  23  -1        0.83      -79.45     68.05 o
   2  23  -1      503.73      369.11     93.80 o
   3  23  -1      138.55      295.20    105.76 o
   4  23  -1      310.42      423.24     94.12 o
   5  23  -1       81.59      -34.43     74.41 o
   6  23  -1       78.00     -121.59     83.22 o
   7  23  -1      235.66      259.43    105.70 o
   1  24  -1        7.93       -6.26     75.40 o
   2  24  -1      169.76       96.89     79.11 o
   3  24  -1        2.34       17.52     73.02 o
   4  24  -1      627.49      653.61    107.74 o
   2   0   0   143536.80   125867.49   5088.88 o
   6   0   0      341.80      388.78     26.34 o
   8   0   0     4550.92     5039.81    112.95 o
  10   0   0     1301.85     1602.93     75.85 o
  12   0   0    12873.22    12728.94    301.32 o
  14   0   0     6672.88     6700.65    193.74 o
  16   0   0     3711.08     3638.29    196.93 o
  18   0   0     3208.25     3283.95    165.83 o
  20   0   0       93.04      195.47     79.06 o
   2   1   0    31166.54    30451.52    398.94 o
   4   1   0        3.78      -11.42      6.83 o
   5   1   0       85.39      117.76      9.60 o
   6   1   0     2793.68     2372.79     37.48 o
   8   1   0     4882.40     4136.26     63.23 o
   9   1   0       34.06       70.76     13.05 o
  10   1   0     7813.13     7806.06    119.72 o
  11   1   0     4029.88     3817.52     82.05 o
  12   1   0        0.68       20.18     19.49 o
  13   1   0     5318.55     5541.50    112.09 o
  14   1   0        7.56       -1.06     24.06 o
  15   1   0     1542.10     1727.52     82.57 o
  16   1   0        8.49       34.34     32.78 o
  17   1   0     1628.66     1804.21     90.73 o
  18   1   0      958.17     1040.10     74.51 o
  19   1   0        0.45       18.82     41.03 o
  20   1   0      712.63      693.54     69.48 o
   1   2   0      284.92      284.94     18.52 o
   2   2   0     5580.29     5517.14     65.20 o
   3   2   0     4264.08     4671.46     62.94 o
   4   2   0     1505.37     1356.36     41.33 o
   5   2   0       51.02       12.99      7.37 o
   6   2   0       51.95       38.03     10.39 o
   7   2   0    12557.04    12498.75    150.76 o
   8   2   0    11278.40    12204.98    167.83 o
   9   2   0     5899.35     5500.90     89.70 o
  10   2   0       99.50      120.07     17.97 o
  11   2   0      299.17      310.47     23.85 o
  12   2   0       77.00       78.15     22.02 o
  13   2   0      175.49      159.00     33.67 o
  14   2   0       12.43        9.60     21.97 o
  15   2   0        0.00       15.36     51.72 o
  16   2   0       98.00       82.90     35.28 o
  17   2   0      718.39      792.30     83.24 o
  18   2   0      278.29      300.43     50.77 o
  19   2   0      755.36      664.24    122.95 o
  20   2   0      986.81     1269.07     90.33 o
   1   3   0     1139.53     1854.93     23.54 o
   2   3   0     5610.48     5543.23     64.75 o
   3   3   0        6.04        5.43      8.57 o
   4   3   0     1967.67     1809.03     36.72 o
   5   3   0     1843.68     1449.39     36.13 o
   6   3   0     3503.41     3569.51     56.38 o
   7   3   0      306.56      376.87     23.83 o
   8   3   0    18761.44    18819.39    221.34 o
   9   3   0     2029.69     1981.55     41.48 o
  10   3   0     3338.99     2990.41     56.82 o
  11   3   0      804.84      773.39     32.00 o
  12   3   0     1615.58     1618.64     46.45 o
  13   3   0     2644.50     2804.18     67.90 o
  14   3   0        5.66      -19.16     20.15 o
  15   3   0     3568.71     3345.90    109.09 o
  16   3   0      169.50      169.63     39.90 o
  17   3   0     1659.90     1818.90     94.61 o
  18   3   0      180.20      135.45     44.02 o
  19   3   0      884.65     1009.98     74.27 o
  20   3   0      584.07      685.41     76.25 o
   1   4   0      244.38      238.55     15.81 o
   2   4   0     2954.69     2642.03     35.27 o
   4   4   0     3480.18     3207.02     58.01 o
   5   4   0     3827.06     3415.97     71.39 o
   6   4   0       11.77       19.60     13.35 o
   7   4   0      268.46      187.50     30.66 o
   8   4   0      602.11      574.31     29.98 o
   9   4   0        1.21       20.35     14.08 o
  10   4   0     4799.40     4527.92     74.37 o
  11   4   0     2462.37     2385.22     52.11 o
  12   4   0      167.92      221.13     24.08 o
  13   4   0      606.53      672.22     38.13 o
  14   4   0     1331.61     1492.87     57.24 o
  15   4   0        0.05      -13.51     25.35 o
  16   4   0     1954.72     2149.75     95.42 o
  17   4   0      133.32      180.60     43.77 o
  18   4   0      544.83      574.67     60.37 o
  19   4   0        2.02      -47.95     38.77 o
  20   4   0      642.64      740.20     70.10 o
   1   5   0     1841.89     1676.77     27.76 o
   2   5   0     2642.84     2695.19     62.34 o
   3   5   0      112.11      106.03     11.22 o
   4   5   0      546.05      506.01     20.30 o
   5   5   0        2.13       -9.72     10.40 o
   6   5   0    18722.73    19225.04    276.94 o
   7   5   0     1369.40     1639.10     52.02 o
   8   5   0     5127.28     4656.43    100.15 o
   9   5   0      259.82      162.90     26.43 o
  10   5   0     3447.74     3234.76     79.27 o
  11   5   0      161.25      173.31     18.22 o
  12   5   0     4110.76     4286.49     76.79 o
  13   5   0       10.81        0.92     17.90 o
  14   5   0      705.76      737.51     40.91 o
  15   5   0        0.80      -12.93     23.72 o
  16   5   0      215.12      222.98     39.55 o
  17   5   0      198.11      211.66     43.02 o
  18   5   0      627.55      591.51     93.80 o
  19   5   0      192.99      210.12     48.80 o
  20   5   0      280.39      239.02     70.01 o
   0   6   0     8369.50     7828.98    113.33 o
   2   6   0      222.83      189.23     14.79 o
   3   6   0      989.72      897.78     30.98 o
   4   6   0     3702.79     3622.59     49.48 o
   5   6   0     3111.20     2570.84     52.44 o
   6   6   0     1068.25     1437.29     53.79 o
   7   6   0     6790.90     7080.54    134.26 o
   8   6   0     2443.59     2748.64     73.61 o
   9   6   0     5534.00     5204.74    112.76 o
  10   6   0       10.16       28.73     21.82 o
  11   6   0     1642.90     1592.36     73.55 o
  12   6   0     1037.47      941.52     49.87 o
  13   6   0      886.63      882.05     39.58 o
  14   6   0     2087.01     2241.90     63.44 o
  15   6   0       32.25       22.87     24.48 o
  16   6   0     1710.76     1629.22     80.07 o
  17   6   0       62.23        3.52     34.84 o
  18   6   0        1.18      -34.88     34.40 o
  19   6   0      172.13      191.44     60.89 o
   1   7   0     2572.89     2255.17     35.65 o
   2   7   0      188.67      152.84     11.25 o
   3   7   0     8674.36     8094.79     91.25 o
   4   7   0     2095.64     2061.84     36.51 o
   5   7   0      780.62      766.97     23.56 o
   6   7   0       53.96      125.27     16.81 o
   7   7   0       26.62       42.24     22.18 o
   8   7   0       16.36       47.61     20.03 o
   9   7   0     1052.62     1006.04     52.06 o
  10   7   0      389.12      390.13     37.00 o
  11   7   0     1808.63     1747.66     71.18 o
  12   7   0       53.63       30.63     24.62 o
  13   7   0     1510.75     1541.45     54.85 o
  14   7   0      214.16      170.32     27.52 o
  15   7   0     3543.64     3559.57    115.89 o
  16   7   0      267.11      283.05     52.23 o
  17   7   0     1465.25     1454.04     99.57 o
  18   7   0       13.59      -14.12     45.67 o
  19   7   0      550.45      583.21     77.64 o
   0   8   0     2725.06     2773.86    109.40 o
   1   8   0     3964.25     3976.48     51.29 o
   2   8   0     1587.18     1533.34     38.78 o
   3   8   0      914.33      920.96     28.67 o
   4   8   0       24.40       19.52     10.96 o
   5   8   0     2674.54     2799.97     55.04 o
   6   8   0       42.66       38.76     13.47 o
   7   8   0     4055.41     4018.91     80.07 o
   8   8   0      560.38      508.44     40.82 o
   9   8   0     2760.32     2705.66     83.54 o
  10   8   0        9.12        1.07     27.29 o
  11   8   0     2322.99     2281.96    130.05 o
  12   8   0      215.54      255.30     40.24 o
  13   8   0      911.34      908.64     74.85 o
  14   8   0        8.10       18.87     36.87 o
  15   8   0      286.47      240.47     35.26 o
  16   8   0      566.74      639.10     66.12 o
  17   8   0       94.46      128.44     50.99 o
  18   8   0      491.25      468.60     68.06 o
  19   8   0      183.25       75.65     58.64 o
   1   9   0     3099.82     3386.76     52.16 o
   2   9   0      981.13      976.15     28.66 o
   3   9   0      607.86      562.06     21.77 o
   4   9   0     6678.86     6308.02     99.54 o
   5   9   0      450.09      441.28     23.96 o
   6   9   0     8169.15     8216.50    123.10 o
   7   9   0       42.27       94.64     14.43 o
   8   9   0     6680.65     6661.32    143.39 o
   9   9   0       20.22       -4.43     28.38 o
  10   9   0     3427.66     3187.08    105.16 o
  11   9   0        2.12      -39.32     28.46 o
  12   9   0     1595.91     1386.77     81.80 o
  13   9   0     1490.92     1347.47    118.85 o
  14   9   0        8.05      -22.40     51.07 o
  15   9   0     1094.70     1054.38     78.67 o
  16   9   0       95.64       45.00     42.35 o
  17   9   0      179.76      157.42     52.11 o
  18   9   0      838.75      916.17     85.32 o
  19   9   0      158.72      204.35     59.38 o
   0  10   0    14101.73    14532.23    221.83 o
   1  10   0     5293.49     5722.83     78.62 o
   2  10   0    17268.40    17658.39    191.01 o
   3  10   0     1983.93     1796.23     43.93 o
   4  10   0     1702.74     1717.66     51.22 o
   5  10   0       29.97       36.36     14.95 o
   6  10   0     2204.30     2435.57     56.87 o
   7  10   0     1376.11     1543.42     43.48 o
   8  10   0        2.04      -20.83     12.59 o
   9  10   0     1538.62     1475.63     63.50 o
  10  10   0      190.69      171.23     41.68 o
  11  10   0      712.98      769.62     69.23 o
  12  10   0     2425.29     2389.03    131.94 o
  13  10   0        2.72       -2.86     39.66 o
  14  10   0     1599.53     1619.40    138.42 o
  15  10   0      227.38      336.72     82.00 o
  16  10   0      573.80      449.76     91.04 o
  17  10   0        0.42       -7.01     64.54 o
  18  10   0      147.13      169.66     54.60 o
   1  11   0     2683.23     2498.84     57.33 o
   2  11   0     3460.88     3570.96     59.11 o
   3  11   0     2058.98     2130.27     47.18 o
   4  11   0     2618.73     2637.71     64.72 o
   5  11   0     1329.80     1315.48     43.39 o
   6  11   0     3073.86     3149.72     66.74 o
   7  11   0      565.48      664.22     42.61 o
   8  11   0      945.82     1000.84     38.71 o
   9  11   0      283.28      296.38     30.10 o
  10  11   0      469.53      408.05     43.82 o
  11  11   0      341.94      470.38     65.98 o
  12  11   0      136.65      166.63     55.48 o
  13  11   0      145.97      182.28     60.47 o
  14  11   0       88.26       87.96     74.64 o
  15  11   0      547.94      653.18    123.02 o
  16  11   0       88.03       82.91     82.21 o
  17  11   0      173.02      158.62     96.85 o
  18  11   0      235.99      184.96     98.50 o
   0  12   0     1457.20     1368.15    111.80 o
   1  12   0      127.43       77.25     16.67 o
   2  12   0      350.93      372.19     25.15 o
   3  12   0     4105.29     4348.14     72.72 o
   4  12   0        0.18       -8.61     18.12 o
   5  12   0     4332.10     4558.09     85.21 o
   6  12   0      716.53      731.16     36.33 o
   7  12   0     2760.27     2839.46     65.47 o
   8  12   0     2000.64     2067.67     56.88 o
   9  12   0    11374.67    11544.81    187.60 o
  10  12   0      433.70      556.79     34.51 o
  11  12   0      831.27      912.15     47.09 o
  12  12   0      904.19     1058.09    102.75 o
  13  12   0      751.96      626.50    116.05 o
  14  12   0      181.41       73.28     77.31 o
  15  12   0       20.62      -52.85     65.17 o
  16  12   0      382.77      653.92    313.16 o
  17  12   0       18.32      -21.43     83.74 o
   1  13   0      666.57      739.85     34.66 o
   2  13   0       54.20       47.30     17.30 o
   3  13   0      275.94      282.40     26.31 o
   4  13   0     1014.70      913.30     52.09 o
   5  13   0        3.10       -9.56     20.50 o
   6  13   0     2108.77     1991.09     59.01 o
   7  13   0       56.10       55.53     21.19 o
   8  13   0     2268.31     2226.81     91.08 o
   9  13   0      601.20      613.55     47.27 o
  10  13   0      598.35      662.21     45.49 o
  11  13   0     1140.46     1265.68     76.74 o
  12  13   0      794.22      828.72     51.36 o
  13  13   0      584.21      573.94    103.58 o
  14  13   0       75.34      -37.18     67.56 o
  15  13   0      438.49      292.66    118.88 o
  16  13   0      120.82      131.54    195.64 o
  17  13   0      116.23      242.52    124.31 o
   0  14   0     1164.19     1325.18     82.11 o
   1  14   0      642.65      574.79     34.73 o
   2  14   0     2996.60     3097.13     65.28 o
   3  14   0      994.08     1001.14     47.31 o
   4  14   0      514.48      422.30     47.22 o
   5  14   0      113.09       78.44     26.12 o
   6  14   0       98.43       83.57     24.20 o
   7  14   0        1.14       -3.43     20.95 o
   8  14   0     1664.68     1608.05     73.16 o
   9  14   0      576.71      551.76     39.66 o
  10  14   0      701.40      659.21     47.86 o
  11  14   0      366.65      512.97     52.04 o
  12  14   0     1768.60     1826.80    104.88 o
  13  14   0      167.98      189.00     50.09 o
  14  14   0     1792.50     1809.50    224.12 o
  15  14   0      111.74      195.11     99.15 o
  16  14   0     2466.85     2663.72    242.53 o
   1  15   0     1176.34     1109.27     44.77 o
   2  15   0      649.71      656.07     43.46 o
   3  15   0     2454.88     2455.63     62.40 o
   4  15   0     2150.38     2115.06     74.25 o
   5  15   0     3888.39     4317.31    107.47 o
   6  15   0     1511.22     1527.36     62.84 o
   7  15   0       84.66       91.18     26.52 o
   8  15   0     2471.48     2400.58     85.06 o
   9  15   0      181.74      207.68     34.34 o
  10  15   0     1102.09     1119.74     98.52 o
  11  15   0      525.78      571.35     63.38 o
  12  15   0      517.48      539.19     69.04 o
  13  15   0      314.29      284.65     58.41 o
  14  15   0      409.48      446.21     67.94 o
  15  15   0      444.59      495.67    127.76 o
  16  15   0        1.03      -72.88    108.01 o
   0  16   0      207.74      218.79     39.85 o
   1  16   0      335.09      279.49     32.10 o
   2  16   0      448.80      452.18     43.57 o
   3  16   0      447.03      499.41     43.13 o
   4  16   0       85.08      103.62     33.49 o
   5  16   0     1919.57     2094.17     91.95 o
   6  16   0      355.84      382.40     41.36 o
   7  16   0     2919.16     3555.82    196.86 o
   8  16   0       21.21      -10.68     28.29 o
   9  16   0      727.85      842.02     70.96 o
  10  16   0      331.28      344.02     54.51 o
  11  16   0      565.88      541.21    124.77 o
  12  16   0      239.14      254.30     60.98 o
  13  16   0      104.84       16.27     51.99 o
  14  16   0      249.68      255.92     64.89 o
  15  16   0       12.57      -37.81     55.43 o
   1  17   0     1134.18     1327.04     73.30 o
   2  17   0      300.16      280.85     44.45 o
   3  17   0     3632.35     3971.26    125.94 o
   4  17   0      421.32      435.77     50.53 o
   5  17   0     3527.73     3708.26    124.85 o
   6  17   0       20.01        8.83     29.23 o
   7  17   0      527.69      523.61     49.15 o
   8  17   0      328.58      429.05     56.65 o
   9  17   0      689.72      667.44     66.38 o
  10  17   0       12.02      -34.87     39.55 o
  11  17   0      840.21     1047.62     96.81 o
  12  17   0        4.81       -9.36     53.39 o
  13  17   0      560.54      555.85     80.20 o
  14  17   0       90.81      -14.08     57.52 o
   0  18   0     1838.03     1937.85    130.11 o
   1  18   0        1.53      -11.71     32.31 o
   2  18   0      411.90      433.57     56.77 o
   3  18   0     1019.55     1071.36     78.76 o
   4  18   0      803.08      844.64     73.10 o
   5  18   0     1215.06     1000.61     85.42 o
   6  18   0      607.95      617.54     64.74 o
   7  18   0      563.68      518.57     81.07 o
   8  18   0        6.72       62.23     42.90 o
   9  18   0      201.01      199.89     50.68 o
  10  18   0      406.12      496.71     89.15 o
  11  18   0      149.37      183.45     63.75 o
  12  18   0      396.03      475.36     80.93 o
  13  18   0      145.31      249.03     88.16 o
  14  18   0      221.49      223.88     73.24 o
   1  19   0       57.98       -9.16     38.78 o
   2  19   0      774.41      726.39     70.34 o
   3  19   0       41.29       99.77     50.73 o
   4  19   0      832.44     1011.40     80.10 o
   5  19   0        1.23      -11.21     45.94 o
   6  19   0     2095.25     2479.18    127.78 o
   7  19   0       15.36       13.59     46.60 o
   8  19   0      806.26      914.22     85.50 o
   9  19   0       29.34       -3.36     55.00 o
  10  19   0      873.53      947.30    115.41 o
  11  19   0       10.04      103.30    136.54 o
  12  19   0      134.94       34.29    109.37 o
  13  19   0       18.00       23.50    108.69 o
   0  20   0     1129.46     1059.22    134.54 o
   1  20   0      350.57      223.77     61.74 o
   2  20   0      735.89      751.63     90.20 o
   3  20   0     1286.92     1379.85    164.21 o
   4  20   0     1449.36     1712.90    104.76 o
   5  20   0      173.38      113.98     54.94 o
   6  20   0      276.79      338.33     69.13 o
   7  20   0      212.46      296.80     84.73 o
   8  20   0        1.03       -3.47     57.85 o
   9  20   0     1001.15     1446.55    210.79 o
  10  20   0      324.53      323.35     92.74 o
  11  20   0      383.19      379.93     93.94 o
  12  20   0      649.56      784.73    186.13 o
   1  21   0     1773.81     1887.35    148.71 o
   2  21   0      413.17      466.81    104.91 o
   3  21   0     1581.15     1588.50    118.59 o
   4  21   0       73.41       71.93     65.32 o
   5  21   0     1236.88     1119.03     98.92 o
   6  21   0      319.03      290.22     70.41 o
   7  21   0      362.85      442.94     76.76 o
   8  21   0       20.53       96.95     68.02 o
   9  21   0      204.87      230.73    106.65 o
  10  21   0       36.80      -23.64     74.61 o
   0  22   0      447.54      327.02    105.81 o
   1  22   0        1.64      -26.94     56.10 o
   2  22   0      370.27      390.62     76.71 o
   3  22   0      296.63      696.29    109.68 o
   4  22   0      130.71       63.10     69.70 o
   5  22   0      107.57      162.61     75.00 o
   6  22   0       33.71      -63.83     68.13 o
   7  22   0      443.06      218.03     99.43 o
   8  22   0        1.11      -27.89     67.42 o
   9  22   0      317.14      230.25    115.48 o
   1  23   0      148.72      136.32     69.27 o
   2  23   0      143.03       52.85     76.67 o
   3  23   0      219.94      266.83     92.74 o
   4  23   0      518.31      552.98     99.96 o
   5  23   0       28.77       62.04     77.20 o
   6  23   0      415.72      463.62    112.29 o
   7  23   0       70.61       19.07     93.43 o
   0  24   0      703.71      709.21    167.79 o
   1  24   0        0.12      -96.94     65.77 o
   2  24   0      253.89       98.28     80.31 o
   3  24   0        4.14       37.92     94.17 o
   4  24   0      184.76      138.26     84.74 o
   2   0   1    27500.33    25354.09    353.23 o
   4   0   1    10957.85    10361.39    147.87 o
   6   0   1     7371.23     6884.63    136.11 o
   8   0   1     6371.31     6377.31    131.72 o
  10   0   1    10166.59    10334.03    246.41 o
  12   0   1     1419.60     1423.49     92.30 o
  14   0   1     1067.81     1040.02     90.35 o
  16   0   1     1068.26     1044.12    118.97 o
  18   0   1     1194.31     1274.16    116.75 o
  20   0   1      923.77      730.49    104.50 o
   1   1   1     2332.96     1987.15     79.42 o
   2   1   1    19942.89    20924.61    217.94 o
   3   1   1     4664.67     4847.20     61.77 o
   4   1   1     5200.34     5162.44     62.08 o
   5   1   1       18.27       32.85      9.52 o
   6   1   1     2613.37     2729.90     42.17 o
   7   1   1     4016.58     4571.29     62.18 o
   8   1   1     1751.38     1898.39     61.41 o
   9   1   1     5942.95     5668.46     84.39 o
  10   1   1      504.31      545.84     38.69 o
  11   1   1     2020.67     2051.77     60.01 o
  12   1   1     1443.58     1378.79     55.34 o
  13   1   1     2012.16     1927.35     67.08 o
  14   1   1     2373.13     2484.91     87.50 o
  15   1   1      177.11      146.06     37.36 o
  16   1   1     1704.82     1789.90    103.48 o
  17   1   1      158.23      199.09     57.72 o
  18   1   1     2068.04     2080.21    102.87 o
  19   1   1      296.62      339.61     55.44 o
  20   1   1      247.86      187.83     53.05 o
   1   2   1    22633.51    24396.36    234.00 o
   2   2   1    11288.49    10311.77    108.94 o
   3   2   1    13533.42    13319.45    141.98 o
   4   2   1     2331.17     2183.17     34.84 o
   5   2   1     2010.14     2071.09     35.78 o
   6   2   1     1499.66     1536.42     29.86 o
   7   2   1     4139.44     4613.19     64.07 o
   8   2   1     1811.95     2021.02     42.52 o
   9   2   1     1299.08     1296.44     36.22 o
  10   2   1      781.63      786.87     31.22 o
  11   2   1     1119.58     1125.87     43.30 o
  12   2   1      833.88      891.72     44.31 o
  13   2   1     3372.70     3063.39     86.59 o
  14   2   1     1438.82     1458.29     67.33 o
  15   2   1     3077.78     3044.62    107.59 o
  16   2   1       30.83       18.07     34.04 o
  17   2   1     2488.98     2401.43    106.20 o
  18   2   1       69.65      158.22     44.79 o
  19   2   1      745.40      773.65    100.04 o
  20   2   1      131.90       81.32     49.52 o
   0   3   1      912.08      954.13     25.34 o
   1   3   1     5768.12     5779.55     58.18 o
   2   3   1      436.89      471.05     14.89 o
   3   3   1    35426.97    31864.85    323.80 o
   4   3   1     3044.71     3073.64     50.68 o
   5   3   1     4407.20     4572.90     74.60 o
   6   3   1      173.56      191.89     12.97 o
   7   3   1     4726.10     4403.97     72.08 o
   8   3   1      536.21      668.94     25.26 o
   9   3   1     2372.27     2247.44     47.35 o
  10   3   1     2160.68     2366.47     59.36 o
  11   3   1     3351.72     3057.14     62.05 o
  12   3   1      450.57      470.03     28.07 o
  13   3   1     2579.54     2600.66     68.33 o
  14   3   1     1115.26     1147.01     72.08 o
  15   3   1      260.85      226.48     45.34 o
  16   3   1      524.17      573.35     57.18 o
  17   3   1      562.72      623.63     91.16 o
  18   3   1      156.36      156.87     44.50 o
  19   3   1      327.57      349.71     55.87 o
  20   3   1       18.38      -57.16     42.08 o
   1   4   1      198.60      220.77      9.99 o
   2   4   1    15922.70    15611.15    148.01 o
   3   4   1     7528.76     6809.10     80.69 o
   4   4   1     1686.08     1440.46     30.79 o
   5   4   1     1205.22     1293.24     43.13 o
   6   4   1    18888.93    19659.92    253.95 o
   7   4   1      546.76      647.56     33.41 o
   8   4   1    12284.96    12595.17    172.28 o
   9   4   1     1211.67     1254.95     35.15 o
  10   4   1     6414.83     6526.50     99.83 o
  11   4   1     1781.51     1614.63     44.17 o
  12   4   1      837.55      791.04     34.67 o
  13   4   1     3755.29     3420.36     81.83 o
  14   4   1      252.17      224.41     30.22 o
  15   4   1     1369.59     1496.15     79.18 o
  16   4   1       60.42       79.62     36.22 o
  17   4   1      227.68      239.17     45.18 o
  18   4   1      289.29      249.03     55.53 o
  19   4   1       27.64        4.30     41.18 o
  20   4   1      727.37      758.26     71.43 o
   0   5   1    10287.15     9543.47    185.70 o
   1   5   1     2891.02     2748.40     33.97 o
   2   5   1     6662.52     6644.56     78.75 o
   3   5   1      596.36      538.92     17.35 o
   4   5   1     1406.06     1447.66     30.19 o
   5   5   1      912.76      948.27     33.16 o
   6   5   1     1362.97     1507.29     50.25 o
   7   5   1     4262.86     4278.40     87.27 o
   8   5   1     1159.53     1338.48     43.81 o
   9   5   1     1759.92     1735.28     53.86 o
  10   5   1     1717.02     1747.22     45.39 o
  11   5   1      101.09      137.52     18.27 o
  12   5   1     2108.31     2154.82     53.80 o
  13   5   1      453.12      491.31     43.97 o
  14   5   1     3614.29     3691.57     98.63 o
  15   5   1       54.68       19.59     29.63 o
  16   5   1     2559.68     2769.59    105.88 o
  17   5   1       91.89       56.44     38.42 o
  18   5   1      417.52      324.40     84.81 o
  19   5   1      150.62      154.92     46.96 o
  20   5   1      238.29      262.09     70.71 o
   1   6   1     4732.64     4191.28     47.91 o
   2   6   1      667.30      611.00     17.53 o
   3   6   1     7921.06     7056.01     79.62 o
   4   6   1     5704.09     5424.61     67.65 o
   5   6   1      581.08      581.18     20.58 o
   6   6   1     2234.17     2307.89     55.36 o
   7   6   1     1065.53     1188.77     50.23 o
   8   6   1     2700.51     2755.80     92.15 o
   9   6   1      801.05      873.52     38.74 o
  10   6   1     1670.48     1787.72     54.23 o
  11   6   1     1197.34     1301.47     57.51 o
  12   6   1      637.05      572.67     29.58 o
  13   6   1     1128.28     1241.99     49.01 o
  14   6   1      144.94      122.70     28.98 o
  15   6   1     1040.89      923.22     60.59 o
  16   6   1      452.96      515.90     52.14 o
  17   6   1     1665.81     1624.91    101.35 o
  18   6   1      236.40      101.97     43.83 o
  19   6   1      193.10      109.72     74.91 o
   0   7   1      194.52      173.20     17.51 o
   1   7   1      599.92      585.39     18.01 o
   2   7   1     3256.03     3073.83     40.89 o
   3   7   1     3367.47     3039.77     44.57 o
   4   7   1     2542.66     2379.81     40.35 o
   5   7   1    10881.13    10596.62    124.31 o
   6   7   1      289.95      380.68     24.52 o
   7   7   1     9107.70     8719.44    157.46 o
   8   7   1      116.40      148.67     26.40 o
   9   7   1     7582.34     7690.68    151.97 o
  10   7   1      607.43      637.51     29.58 o
  11   7   1     3424.41     3469.05     65.06 o
  12   7   1      419.19      447.18     35.09 o
  13   7   1      355.13      340.50     28.22 o
  14   7   1      635.30      592.28     44.76 o
  15   7   1      405.61      359.29     42.22 o
  16   7   1       21.23        9.71     34.49 o
  17   7   1      305.31      337.35     55.93 o
  18   7   1      413.89      378.27     65.56 o
  19   7   1      361.33      284.58     67.07 o
   1   8   1    19740.08    18965.89    178.16 o
   2   8   1     2302.75     2719.29     39.66 o
   3   8   1     9582.71     9893.28    116.00 o
   4   8   1      572.60      558.72     22.85 o
   5   8   1     2087.45     2139.49     47.37 o
   6   8   1     3358.19     3179.51     55.32 o
   7   8   1       80.07       44.27     14.77 o
   8   8   1     1893.61     1748.46     54.68 o
   9   8   1     1716.72     1802.11     61.97 o
  10   8   1     1814.05     1804.88     52.24 o
  11   8   1      335.33      343.58     29.77 o
  12   8   1      747.34      778.97     39.77 o
  13   8   1     1791.44     1670.28     64.37 o
  14   8   1      406.29      430.82     31.22 o
  15   8   1     3179.92     3091.34    156.88 o
  16   8   1       33.16       10.76     43.71 o
  17   8   1     1182.98     1310.20     94.42 o
  18   8   1      107.41      149.90     57.98 o
  19   8   1      831.02     1028.35     96.50 o
   0   9   1    24545.80    24889.05    354.15 o
   1   9   1     1217.57     1335.75     34.40 o
   2   9   1    16060.01    15900.94    166.37 o
   3   9   1      424.15      465.44     26.82 o
   4   9   1     4635.62     4455.83     73.87 o
   5   9   1     1671.98     1795.50     49.76 o
   6   9   1     1464.81     1542.19     40.65 o
   7   9   1      245.16      267.06     19.97 o
   8   9   1      137.81       87.93     17.60 o
   9   9   1      886.91      874.29     34.13 o
  10   9   1      968.37      936.81     40.39 o
  11   9   1      905.90      894.54     41.41 o
  12   9   1     3533.61     3694.84    169.36 o
  13   9   1      501.62      477.75     37.23 o
  14   9   1     1714.55     1847.85    136.42 o
  15   9   1       14.21       18.86     37.15 o
  16   9   1     1290.52     1230.99     87.61 o
  17   9   1      160.71       96.26     56.81 o
  18   9   1     1072.20     1321.22     98.15 o
  19   9   1      504.13      566.83    113.15 o
   1  10   1     2397.03     2482.25     45.65 o
   2  10   1      790.16      714.48     29.67 o
   3  10   1     1192.51     1165.72     40.62 o
   4  10   1     4522.65     4664.11     73.44 o
   5  10   1       46.99       49.74     15.63 o
   6  10   1     9852.00     9805.92    140.40 o
   7  10   1       38.80       49.93     15.24 o
   8  10   1     4855.81     4996.10     95.98 o
   9  10   1      380.08      430.48     27.93 o
  10  10   1     2199.71     2333.15     60.05 o
  11  10   1      274.90      210.54     26.35 o
  12  10   1     1015.26     1075.28     65.83 o
  13  10   1       92.14       97.99     28.68 o
  14  10   1      166.52      132.28     34.63 o
  15  10   1      318.90      351.05     51.39 o
  16  10   1       27.12       -5.54     40.52 o
  17  10   1      187.20      175.99     52.72 o
  18  10   1      984.32     1172.38     94.91 o
   0  11   1     2576.22     2793.56    131.81 o
   1  11   1       39.56       13.62     12.81 o
   2  11   1      551.76      550.17     25.34 o
   3  11   1      167.28      129.90     17.33 o
   4  11   1      758.41      658.68     30.84 o
   5  11   1     5282.34     5169.37     89.55 o
   6  11   1     1275.06     1387.35     43.43 o
   7  11   1     3317.00     3152.02     71.44 o
   8  11   1      676.47      722.45     38.13 o
   9  11   1     6330.55     6027.63    113.19 o
  10  11   1      485.36      387.08     30.15 o
  11  11   1      829.35      893.92     62.28 o
  12  11   1     1201.33     1261.23     56.56 o
  13  11   1      274.07      250.88     33.15 o
  14  11   1      622.25      561.97     55.26 o
  15  11   1      148.59      203.25     50.72 o
  16  11   1       76.96       50.85     48.01 o
  17  11   1      138.82      116.80     52.79 o
  18  11   1       80.72       88.64     59.33 o
   1  12   1      720.25      673.84     30.79 o
   2  12   1     3495.51     3651.15     67.67 o
   3  12   1     2088.37     1969.78     48.06 o
   4  12   1       95.52      115.45     19.05 o
   5  12   1     1215.93     1287.33     45.55 o
   6  12   1      349.25      332.38     26.37 o
   7  12   1      262.65      296.12     26.62 o
   8  12   1     1970.37     1881.97     82.35 o
   9  12   1       33.26       31.02     23.29 o
  10  12   1      536.50      511.63     35.38 o
  11  12   1      756.89      832.32     48.88 o
  12  12   1      265.44      222.13     33.77 o
  13  12   1     1387.10     1399.63     65.32 o
  14  12   1        6.40      -27.91     39.28 o
  15  12   1      954.47     1010.38     81.83 o
  16  12   1      140.99      215.72     53.40 o
  17  12   1      358.11      328.48     74.04 o
   0  13   1      792.49      695.80     93.22 o
   1  13   1     1467.10     1491.44     50.14 o
   2  13   1     1708.35     1724.50     49.54 o
   3  13   1     2058.08     2022.16     70.65 o
   4  13   1      799.27      966.80     57.57 o
   5  13   1     2991.11     2932.70     76.51 o
   6  13   1        0.31        1.27     17.88 o
   7  13   1     1875.45     1916.79     65.37 o
   8  13   1      476.96      534.81     33.94 o
   9  13   1     2008.52     2127.55     76.83 o
  10  13   1       53.71       22.59     27.19 o
  11  13   1     1210.63     1209.63     60.93 o
  12  13   1      145.95       70.47     43.58 o
  13  13   1      632.36      639.32     62.35 o
  14  13   1     1204.92     1354.41     95.56 o
  15  13   1       67.65       45.55     74.46 o
  16  13   1      796.64      943.70    115.80 o
  17  13   1       17.16       20.77     92.71 o
   1  14   1      299.80      335.30     27.39 o
   2  14   1      159.04      128.51     22.22 o
   3  14   1      110.33       68.62     21.47 o
   4  14   1     2683.19     2648.44     89.21 o
   5  14   1     1548.82     1394.35     59.39 o
   6  14   1     6333.12     6389.55    113.87 o
   7  14   1      115.09       83.64     24.32 o
   8  14   1     2530.03     2549.90     74.95 o
   9  14   1      505.29      497.52     45.67 o
  10  14   1      813.23      711.04     59.51 o
  11  14   1      515.09      529.41    116.29 o
  12  14   1     1511.35     1480.71     90.17 o
  13  14   1        1.56       13.64     45.35 o
  14  14   1      383.25      385.90     64.84 o
  15  14   1       27.69       32.62     48.29 o
  16  14   1        8.71        9.15     68.61 o
   0  15   1      734.05      682.70     82.40 o
   1  15   1      120.12      112.66     22.78 o
   2  15   1     1898.59     1959.94     60.08 o
   3  15   1       53.79       21.84     22.43 o
   4  15   1      481.78      436.80     39.72 o
   5  15   1     1433.34     1452.09    103.75 o
   6  15   1       92.28       87.06     25.62 o
   7  15   1      801.26      905.89     55.11 o
   8  15   1      174.17      167.03     62.77 o
   9  15   1      131.14      151.67     59.73 o
  10  15   1     1687.63     1708.84     89.99 o
  11  15   1       51.00       28.53     42.60 o
  12  15   1     1227.76     1157.12     96.82 o
  13  15   1       37.39       24.92     63.30 o
  14  15   1      860.90      798.34     85.70 o
  15  15   1      114.90       69.69     56.70 o
  16  15   1     1158.58     1263.35    231.88 o
   1  16   1     2632.03     2778.91     75.82 o
   2  16   1      656.49      684.06     49.73 o
   3  16   1     4000.75     4323.09    132.72 o
   4  16   1      882.22      948.71     64.10 o
   5  16   1     1909.36     1850.79     87.50 o
   6  16   1      779.70      771.38     50.42 o
   7  16   1       92.30       62.01     29.10 o
   8  16   1     1371.63     1295.31     83.20 o
   9  16   1      773.40      776.96     66.69 o
  10  16   1      600.71      577.19     75.42 o
  11  16   1     1377.44     1417.97     95.83 o
  12  16   1       31.86       -6.37     53.26 o
  13  16   1      876.83     1104.88     99.47 o
  14  16   1      315.38      328.60     69.46 o
  15  16   1     1438.72     1503.63    293.89 o
   0  17   1      329.06      424.19     67.34 o
   1  17   1      423.74      389.32     46.61 o
   2  17   1      485.00      450.54     49.06 o
   3  17   1     1436.88     1492.80     79.83 o
   4  17   1      295.49      302.24     47.08 o
   5  17   1     1351.46     1495.40     82.55 o
   6  17   1       22.33       -4.99     27.66 o
   7  17   1     2224.47     2265.67    105.08 o
   8  17   1      385.96      342.60     54.94 o
   9  17   1     1679.24     1830.74     99.53 o
  10  17   1      130.13       98.92     47.49 o
  11  17   1      570.28      639.13     83.82 o
  12  17   1       30.04       52.06     56.07 o
  13  17   1      130.07      173.26     66.65 o
  14  17   1      163.67       35.87     60.63 o
   1  18   1      892.90      956.15     75.29 o
   2  18   1       34.83      -18.97     45.10 o
   3  18   1      479.28      412.29     80.37 o
   4  18   1      130.92       98.72     45.49 o
   5  18   1     2037.66     1904.72    115.35 o
   6  18   1     1116.35     1140.07    115.87 o
   7  18   1      143.76       29.77     47.15 o
   8  18   1     1792.66     1984.66    105.18 o
   9  18   1      196.98      145.84     53.85 o
  10  18   1      560.95      460.83     69.71 o
  11  18   1      371.19      399.81     79.22 o
  12  18   1       44.28       51.95     63.39 o
  13  18   1      277.08      215.87     74.01 o
  14  18   1       36.50      -23.30     66.32 o
   0  19   1     3924.39     4402.52    585.56 o
   1  19   1       87.91       98.84     44.87 o
   2  19   1     1462.85     1435.89     97.94 o
   3  19   1      348.62      409.51     85.94 o
   4  19   1     1803.44     1702.28    108.55 o
   5  19   1      402.03      397.45     60.07 o
   6  19   1      617.14      465.97     79.42 o
   7  19   1       16.21      -25.03     47.59 o
   8  19   1       22.71      -42.99     48.54 o
   9  19   1       54.44       56.78     79.22 o
  10  19   1      504.78      498.84    100.59 o
  11  19   1       14.49       55.02     73.58 o
  12  19   1     1055.12     1325.10    136.66 o
  13  19   1       25.21        3.77     73.89 o
   1  20   1      811.98      854.76     87.49 o
   2  20   1      127.26      186.92     61.12 o
   3  20   1      280.59      233.17     55.44 o
   4  20   1      579.91      483.63     66.85 o
   5  20   1      368.67      384.89     61.38 o
   6  20   1     1230.03     1244.13    101.13 o
   7  20   1       93.99       47.38     54.69 o
   8  20   1      530.66      589.79     83.10 o
   9  20   1       41.44       87.90     88.80 o
  10  20   1      315.67      267.36    171.18 o
  11  20   1      434.30      486.46    101.27 o
  12  20   1       12.55      -25.43     77.65 o
   0  21   1       22.73        2.23     82.87 o
   1  21   1       76.50      102.18     60.13 o
   2  21   1       36.63       32.76     55.85 o
   3  21   1     1346.88     1409.86    123.74 o
   4  21   1      249.68      168.58     64.51 o
   5  21   1      483.54      543.69     79.04 o
   6  21   1       46.31      152.53     60.59 o
   7  21   1      597.64      605.01     83.33 o
   8  21   1        9.53      -40.04     54.79 o
   9  21   1      938.16      829.01    124.40 o
  10  21   1       95.19      166.46    135.86 o
   1  22   1      823.95      640.58     86.77 o
   2  22   1      387.15      353.92     75.88 o
   3  22   1     1076.67     1155.74    106.59 o
   4  22   1      484.95      514.82    118.61 o
   5  22   1      298.86      199.72     80.24 o
   6  22   1       97.72      143.34     77.17 o
   7  22   1      117.51       51.34     64.42 o
   8  22   1       91.97       36.66     72.94 o
   9  22   1      158.35      139.71    124.99 o
   0  23   1      759.91      886.97    140.34 o
   1  23   1        0.63       73.74     64.85 o
   2  23   1      488.34      641.41     93.16 o
   3  23   1      130.82      250.59     74.19 o
   4  23   1      315.23      369.83     93.90 o
   5  23   1       83.95       95.02     77.36 o
   6  23   1       81.14       65.58     79.69 o
   7  23   1      241.49      234.47    103.80 o
   1  24   1        8.63      -66.04     64.17 o
   2  24   1      163.78      238.65     77.91 o
   3  24   1        1.94       -8.36     74.32 o
   4  24   1      623.44      850.84    119.29 o
   0   0   2    24393.50    26931.96    673.91 o
   2   0   2    11128.30     9742.14    130.10 o
   4   0   2     9338.91     8713.36    132.76 o
   6   0   2     4822.09     4744.44    120.40 o
   8   0   2     2281.55     2213.59     67.89 o
  10   0   2     1385.95     1370.27     75.22 o
  12   0   2     1703.17     1857.56     84.75 o
  14   0   2     4444.60     4744.17    174.49 o
  16   0   2     2862.40     2988.37    164.08 o
  18   0   2     2029.09     2418.11    350.37 o
  20   0   2      259.06      125.90     72.59 o
   1   1   2     5836.86     6283.14     73.32 o
   2   1   2     1765.51     1643.44     20.84 o
   3   1   2    14955.92    14873.40    148.96 o
   4   1   2     2169.01     1869.05     28.72 o
   6   1   2     4471.00     4457.06     56.63 o
   7   1   2     2374.28     2315.75     46.77 o
   8   1   2     7846.12     7697.68    121.21 o
   9   1   2      150.14      169.08     19.13 o
  10   1   2     3775.69     3597.73     78.63 o
  11   1   2     1106.97     1054.26     47.01 o
  12   1   2      868.81      884.18     42.17 o
  13   1   2     1609.74     1807.66     62.37 o
  14   1   2      395.53      441.38     48.44 o
  15   1   2      901.45      889.26     63.34 o
  16   1   2      726.87      646.14     58.08 o
  17   1   2      799.44      851.63     67.61 o
  18   1   2      223.30      188.72     47.53 o
  19   1   2      499.71      516.05     61.34 o
  20   1   2      512.85      518.39     67.35 o
   1   2   2     7468.88     6950.50     88.71 o
   2   2   2      174.29      202.13     11.35 o
   3   2   2    22982.29    24014.16    224.56 o
   4   2   2     3533.79     3638.43     50.96 o
   5   2   2     5106.90     4480.50     62.99 o
   6   2   2     1413.38     1307.96     31.63 o
   7   2   2     5998.54     5507.10     77.91 o
   8   2   2      635.33      720.96     28.09 o
   9   2   2     9196.20     9068.57    127.48 o
  10   2   2      413.23      434.17     25.00 o
  11   2   2     6038.58     6100.84     96.65 o
  12   2   2      275.44      268.33     31.97 o
  13   2   2      637.12      638.26     38.26 o
  14   2   2      800.73      713.72     56.38 o
  15   2   2       49.75        0.99     33.73 o
  16   2   2       10.96       12.42     34.95 o
  17   2   2      225.95      208.86     46.78 o
  18   2   2      237.25      220.07     48.06 o
  19   2   2      546.44      534.93     64.91 o
  20   2   2       85.99       10.66     45.76 o
   1   3   2    48927.82    44727.21    410.08 o
   2   3   2     2843.03     2755.46     42.74 o
   3   3   2    19672.23    19319.76    202.87 o
   4   3   2     7484.74     7135.66     86.62 o
   5   3   2     9104.08     8558.64    100.37 o
   6   3   2     3433.82     3100.87     50.60 o
   7   3   2      162.69      208.44     18.12 o
   8   3   2     2333.68     2420.29     48.77 o
   9   3   2     1036.20     1043.81     35.48 o
  10   3   2      914.29      827.07     33.29 o
  11   3   2     1003.69     1082.68     46.26 o
  12   3   2      255.98      257.14     23.79 o
  13   3   2     4135.30     4291.82     95.92 o
  14   3   2      505.26      565.84     45.67 o
  15   3   2     2466.09     2483.92    100.36 o
  16   3   2       20.64       16.81     34.35 o
  17   3   2     1519.26     1685.96    121.32 o
  18   3   2      188.28       89.87     43.02 o
  19   3   2      556.98      577.18     65.05 o
  20   3   2      198.08      197.22     53.46 o
   0   4   2    12696.06    11828.48    152.65 o
   1   4   2    16099.11    15407.44    139.71 o
   2   4   2     2239.35     2142.08     37.27 o
   3   4   2    12355.02    12791.63    153.13 o
   4   4   2     2102.14     2116.42     38.58 o
   5   4   2     6352.60     5436.40     87.63 o
   6   4   2      445.06      483.85     21.05 o
   7   4   2     4093.17     4228.27     68.65 o
   8   4   2        3.27        9.28     10.90 o
   9   4   2      581.13      585.85     26.95 o
  10   4   2     3052.38     2882.39     58.28 o
  11   4   2     1881.84     1794.69     51.98 o
  12   4   2     2687.65     2562.24     59.39 o
  13   4   2     1063.34     1012.28     48.71 o
  14   4   2     2373.40     2386.32     81.91 o
  15   4   2      118.67      112.73     37.49 o
  16   4   2     1552.66     1650.77     89.12 o
  17   4   2      232.57      176.05     44.44 o
  18   4   2      914.10      881.24     74.62 o
  19   4   2       52.25       25.67     42.92 o
  20   4   2      296.09      235.20     55.67 o
   1   5   2       17.93       15.22      8.26 o
   2   5   2      743.70      756.69     21.01 o
   3   5   2    15279.53    14883.59    160.88 o
   4   5   2     5930.78     6068.06     89.10 o
   5   5   2      620.58      716.17     24.86 o
   6   5   2     8810.38     9116.12    127.63 o
   7   5   2     1501.68     1580.26     41.96 o
   8   5   2     6163.90     5944.94     90.32 o
   9   5   2       11.23      -13.20     11.71 o
  10   5   2     2540.89     2427.08     52.79 o
  11   5   2      327.87      410.46     26.46 o
  12   5   2     2309.79     2547.77     60.31 o
  13   5   2      764.34      763.18     42.01 o
  14   5   2      474.75      454.53     50.23 o
  15   5   2        5.36      -12.28     29.20 o
  16   5   2      262.12      290.51     61.39 o
  17   5   2      521.86      561.75     57.73 o
  18   5   2      206.36      221.60     50.32 o
  19   5   2        8.26      -32.37     42.31 o
  20   5   2      414.15      472.34     95.11 o
   0   6   2     7620.42     7231.35    100.51 o
   1   6   2       91.01      127.39     10.94 o
   2   6   2     7408.02     6843.10     74.32 o
   3   6   2     1040.85      998.84     25.12 o
   4   6   2      579.45      572.02     27.41 o
   5   6   2    11757.64    11548.52    157.43 o
   6   6   2      145.62      135.52     17.36 o
   7   6   2     6924.67     6862.30    109.08 o
   8   6   2      184.19      175.34     18.79 o
   9   6   2     6497.66     6281.87     96.90 o
  10   6   2     1753.35     1680.66     41.14 o
  11   6   2     2906.85     2731.16     62.80 o
  12   6   2     1714.02     1565.18     49.95 o
  13   6   2      116.71      129.90     24.44 o
  14   6   2     2591.05     2720.25     76.48 o
  15   6   2      268.37      179.19     38.68 o
  16   6   2      977.57     1115.87     72.29 o
  17   6   2      134.93      155.77     43.84 o
  18   6   2      868.70      951.40     74.69 o
  19   6   2      736.24      580.30     74.88 o
   1   7   2    15314.35    15254.46    145.76 o
   2   7   2     3899.92     3435.25     44.53 o
   3   7   2    13789.59    13362.97    145.91 o
   4   7   2     1907.17     2035.87     36.96 o
   5   7   2     7468.67     7574.75    101.08 o
   6   7   2     1827.98     2064.90     54.21 o
   7   7   2      993.21     1187.60     73.42 o
   8   7   2      914.12     1053.86     37.36 o
   9   7   2     1175.50     1089.92     39.65 o
  10   7   2      171.23      145.27     22.73 o
  11   7   2     1217.38     1171.87     54.21 o
  12   7   2      757.43      786.59     43.34 o
  13   7   2     1914.68     1859.82     59.87 o
  14   7   2      355.76      347.59     29.05 o
  15   7   2     2189.78     2390.35     93.87 o
  16   7   2      376.00      306.00     46.51 o
  17   7   2     2225.19     2254.86     99.38 o
  18   7   2       43.28       93.61     43.70 o
  19   7   2      617.59      651.47     85.02 o
   0   8   2     8704.78     8949.41    139.36 o
   1   8   2      913.67      841.28     28.97 o
   2   8   2     4772.57     4764.37     58.17 o
   3   8   2     2596.04     2553.05     45.99 o
   4   8   2     2152.65     2176.25     37.96 o
   5   8   2     8653.93     8533.09    114.52 o
   6   8   2       80.75       66.75     16.20 o
   7   8   2     5477.52     5478.73    102.72 o
   8   8   2       36.84       53.37     19.20 o
   9   8   2     3930.64     3649.91     79.55 o
  10   8   2      914.77      921.06     36.20 o
  11   8   2     1908.50     1773.11     53.78 o
  12   8   2     1769.04     1755.17     55.20 o
  13   8   2      488.54      533.09     36.10 o
  14   8   2      833.34      802.22     43.27 o
  15   8   2      109.05      131.08     35.98 o
  16   8   2      833.95      985.43     67.57 o
  17   8   2      663.76      732.12     60.34 o
  18   8   2      383.31      402.01     69.28 o
  19   8   2      853.11     1003.43     96.42 o
   1   9   2      502.82      542.78     23.17 o
   2   9   2      819.23      845.81     27.39 o
   3   9   2     2519.81     2745.82     56.03 o
   4   9   2     4665.86     4438.94     75.92 o
   5   9   2     2118.14     2228.65     49.79 o
   6   9   2     6361.70     6157.55     95.29 o
   7   9   2      192.52      148.07     20.29 o
   8   9   2     3986.38     3817.39     84.08 o
   9   9   2       52.32       31.64     21.36 o
  10   9   2     4268.87     3977.17     99.95 o
  11   9   2     1095.70     1012.38     49.01 o
  12   9   2      588.36      618.17     36.97 o
  13   9   2       60.01       91.47     24.14 o
  14   9   2      134.05      135.19     33.08 o
  15   9   2       81.93       58.77     39.53 o
  16   9   2      161.61      123.41     71.18 o
  17   9   2      312.80      476.37     66.11 o
  18   9   2      423.34      408.35     70.89 o
  19   9   2       19.93       66.26     61.23 o
   0  10   2     5515.20     5385.64    112.33 o
   1  10   2     1064.31     1129.10     34.37 o
   2  10   2     5342.91     5049.57     71.75 o
   3  10   2      102.14       80.51     14.89 o
   4  10   2     5869.49     5915.21     91.21 o
   5  10   2     1083.43     1123.41     38.58 o
   6  10   2     1634.64     1705.00     51.45 o
   7  10   2      583.61      593.56     33.76 o
   8  10   2      159.19      158.81     28.30 o
   9  10   2     1329.72     1326.92     54.70 o
  10  10   2      290.16      322.05     28.16 o
  11  10   2      269.96      345.07     29.08 o
  12  10   2     3091.00     3180.54     80.79 o
  13  10   2       95.98       74.69     26.21 o
  14  10   2     2691.11     2737.58    186.69 o
  15  10   2      328.77      397.14     57.99 o
  16  10   2     1180.70     1128.50    116.48 o
  17  10   2       54.26       26.33     48.08 o
  18  10   2      401.30      459.47     72.04 o
   1  11   2     4531.43     4583.90     75.60 o
   2  11   2     2029.06     2271.70     48.67 o
   3  11   2     4666.48     4752.05     72.95 o
   4  11   2     1163.08     1141.04     40.01 o
   5  11   2      585.45      571.17     30.47 o
   6  11   2     2148.32     2205.02     54.29 o
   7  11   2     1547.21     1575.28     48.38 o
   8  11   2      118.03       76.85     21.89 o
   9  11   2      735.07      681.76     55.21 o
  10  11   2      400.15      339.47     30.46 o
  11  11   2      708.56      855.86     48.73 o
  12  11   2     1643.81     1532.79     55.59 o
  13  11   2     2231.32     2275.63    103.15 o
  14  11   2       73.74       69.17     41.30 o
  15  11   2     1891.73     2052.27    115.68 o
  16  11   2       30.92       24.81     47.08 o
  17  11   2      757.75      658.62     83.82 o
  18  11   2      312.46      376.21     83.87 o
   0  12   2     1206.05     1240.02     65.92 o
   1  12   2      154.92      146.26     19.43 o
   2  12   2     2169.26     2218.56     53.56 o
   3  12   2      465.57      517.15     26.11 o
   4  12   2       87.91       51.17     17.13 o
   5  12   2     7459.07     7421.25    119.80 o
   6  12   2       93.09       67.85     23.38 o
   7  12   2     3677.45     3730.84     74.41 o
   8  12   2     2257.11     2301.98     84.18 o
   9  12   2     1710.64     1898.41     64.65 o
  10  12   2       63.50       28.40     26.57 o
  11  12   2     2125.47     2147.26    109.26 o
  12  12   2      100.16       65.66     32.21 o
  13  12   2      874.41      842.00     70.46 o
  14  12   2      221.37      163.74     47.95 o
  15  12   2       75.03       42.47     47.98 o
  16  12   2       42.76       34.83     49.73 o
  17  12   2      285.15      313.73     81.63 o
   1  13   2     2909.14     3099.50     64.07 o
   2  13   2      720.21      757.60     35.12 o
   3  13   2     1320.05     1343.86     43.90 o
   4  13   2     1731.27     1743.34     56.13 o
   5  13   2     1120.63     1174.46     53.25 o
   6  13   2     5767.45     5857.28    103.98 o
   7  13   2       14.68       43.71     18.62 o
   8  13   2     5912.00     5975.67    122.19 o
   9  13   2      835.35      876.02     55.24 o
  10  13   2     1285.67     1447.81     72.17 o
  11  13   2     1384.10     1421.01     80.22 o
  12  13   2      600.55      546.55     60.26 o
  13  13   2     1268.00     1159.50     76.14 o
  14  13   2       33.53       63.84     54.44 o
  15  13   2      918.24     1072.94     92.14 o
  16  13   2       85.68       96.50     55.44 o
  17  13   2      264.11      280.40     65.06 o
   0  14   2     2327.93     2608.79    109.81 o
   1  14   2      822.52      813.24     38.33 o
   2  14   2     3686.87     3761.89     73.71 o
   3  14   2      745.82      734.58     34.84 o
   4  14   2     2330.22     2411.20     70.49 o
   5  14   2      695.83      761.36     46.56 o
   6  14   2       39.00       19.92     24.76 o
   7  14   2     1346.09     1390.92     54.47 o
   8  14   2     1615.12     1825.33     63.15 o
   9  14   2     3159.40     3081.09    132.85 o
  10  14   2      307.65      249.02     50.58 o
  11  14   2      191.24       95.83     43.84 o
  12  14   2     1024.61     1216.03    116.85 o
  13  14   2       27.83       12.66     43.34 o
  14  14   2     1138.50     1231.52    100.57 o
  15  14   2       43.35      122.75     54.93 o
  16  14   2      540.03      597.63    110.51 o
   1  15   2       81.53       92.79     23.13 o
   2  15   2      161.25      158.82     30.89 o
   3  15   2      780.43      746.10     43.40 o
   4  15   2     2652.73     2664.96     84.08 o
   5  15   2      268.67      268.33     47.90 o
   6  15   2     2573.32     2623.77     96.33 o
   7  15   2     1311.49     1236.34     57.44 o
   8  15   2     4035.91     4182.95    106.59 o
   9  15   2      755.27      742.34     65.13 o
  10  15   2     1421.08     1516.44     87.78 o
  11  15   2       46.77      -12.03     41.88 o
  12  15   2      343.41      247.12     56.10 o
  13  15   2      481.61      527.92     76.14 o
  14  15   2      386.81      467.05     71.98 o
  15  15   2      541.57      602.18    162.75 o
  16  15   2      236.09      239.01     92.84 o
   0  16   2      245.66      379.79     67.65 o
   1  16   2       54.96       57.18     25.91 o
   2  16   2      173.07      147.18     32.79 o
   3  16   2     1803.43     1790.12     75.66 o
   4  16   2     2080.90     2233.91     96.11 o
   5  16   2     1971.92     1973.98     90.85 o
   6  16   2      299.67      318.26     37.31 o
   7  16   2     1537.70     1649.99     68.26 o
   8  16   2       58.54       66.16     41.17 o
   9  16   2      774.02      855.63     85.83 o
  10  16   2      844.17      743.75     68.27 o
  11  16   2      541.21      540.62     93.76 o
  12  16   2      356.34      244.71     66.98 o
  13  16   2      239.19      110.09     82.95 o
  14  16   2       50.88       66.43     60.24 o
  15  16   2       31.16       37.80     63.75 o
   1  17   2     2094.23     2156.10     95.05 o
   2  17   2      215.58      176.19     37.67 o
   3  17   2     2531.69     2794.63    149.58 o
   4  17   2     1347.79     1218.49     96.61 o
   5  17   2     2771.74     3067.33    114.96 o
   6  17   2      185.24      137.51     49.51 o
   7  17   2       46.15       34.75     36.99 o
   8  17   2       86.44       53.94     41.69 o
   9  17   2      590.36      378.80     60.20 o
  10  17   2       31.76      -64.42     44.80 o
  11  17   2     1351.41     1523.52    105.47 o
  12  17   2        6.32       -9.79     57.10 o
  13  17   2      835.60      760.50     94.19 o
  14  17   2       77.38       40.31     64.63 o
   0  18   2     2860.84     2544.00    176.92 o
   1  18   2      592.64      515.50     64.19 o
   2  18   2     1641.73     1806.60    100.09 o
   3  18   2     1129.43      980.54     78.70 o
   4  18   2      948.77      959.25     78.25 o
   5  18   2      563.90      492.41     67.04 o
   6  18   2      202.30      253.37     53.77 o
   7  18   2      566.25      721.76     70.28 o
   8  18   2      175.00      136.74     84.71 o
   9  18   2      613.24      656.84     77.63 o
  10  18   2      619.66      484.28     77.65 o
  11  18   2      246.30      157.71     68.85 o
  12  18   2      652.19      564.86     90.66 o
  13  18   2       16.67      -55.72     69.12 o
   1  19   2       51.79       59.36     44.67 o
   2  19   2      620.28      680.52     70.06 o
   3  19   2        9.87       10.36     40.32 o
   4  19   2      922.01     1000.94     83.03 o
   5  19   2      437.73      481.37     84.55 o
   6  19   2     1317.24     1462.02    138.87 o
   7  19   2       23.33       39.57     52.99 o
   8  19   2     1654.95     1581.87    134.33 o
   9  19   2       15.00      140.63     56.28 o
  10  19   2      964.33      973.18    117.42 o
  11  19   2        0.34       18.78     73.12 o
  12  19   2      164.04       39.85     79.65 o
  13  19   2       47.29      -21.40     75.71 o
   0  20   2     2233.02     2579.73    201.40 o
   1  20   2       11.97      -55.33     49.53 o
   2  20   2     1406.48     1411.19    107.97 o
   3  20   2      324.15      238.12     55.73 o
   4  20   2      800.04      705.84     75.41 o
   5  20   2      438.03      444.40     64.46 o
   6  20   2      280.43      179.42     55.14 o
   7  20   2      598.16      703.72     90.20 o
   8  20   2       55.44       98.07     57.14 o
   9  20   2      632.57      604.45    102.50 o
  10  20   2      202.11      205.84    125.67 o
  11  20   2      248.59      124.79     87.61 o
   1  21   2     1088.86     1097.28    102.88 o
   2  21   2        0.70       -6.78     59.61 o
   3  21   2      574.54      670.18     84.12 o
   4  21   2       74.94       35.16     56.63 o
   5  21   2      130.01       63.88     53.57 o
   6  21   2       31.30      -12.84     50.37 o
   7  21   2      110.53       39.35     60.02 o
   8  21   2       97.26      136.22     65.74 o
   9  21   2      235.47      388.57    129.07 o
  10  21   2       17.43       36.39     85.84 o
   0  22   2      153.81      155.76    137.22 o
   1  22   2        8.42       40.72     67.65 o
   2  22   2       82.06       28.91     61.16 o
   3  22   2      771.35      716.11     94.34 o
   4  22   2      159.43       47.37     63.02 o
   5  22   2      898.90      910.17     99.78 o
   6  22   2       48.46       -5.98     69.49 o
   7  22   2      746.64      832.83    109.95 o
   8  22   2       54.28       51.19     74.12 o
   9  22   2      510.59      500.38    114.41 o
   1  23   2       98.22      105.32     70.21 o
   2  23   2      183.77       41.65     68.28 o
   3  23   2      162.73      111.71     69.93 o
   4  23   2      796.56      858.63    111.58 o
   5  23   2       42.37       14.41     67.22 o
   6  23   2      603.57      439.50    123.77 o
   7  23   2       11.90      -61.62     77.19 o
   0  24   2      613.84      593.82    133.53 o
   1  24   2       17.23      -14.56     67.54 o
   2  24   2      629.60      387.24    140.41 o
   3  24   2       62.07       32.88     71.04 o
   4  24   2      395.56      405.83     89.98 o
   2   0   3    13317.63    13002.21    178.84 o
   4   0   3     8824.19     7895.23    100.87 o
   6   0   3    14062.87    13740.89    189.61 o
   8   0   3    18772.70    18877.95    350.97 o
  10   0   3     4823.38     4396.71    135.39 o
  12   0   3      835.49      783.55     71.43 o
  14   0   3     1217.29     1196.25     99.43 o
  16   0   3      289.57      415.76     73.57 o
  18   0   3     1029.22     1055.47    111.28 o
  20   0   3     1137.49     1139.86    126.36 o
   1   1   3     1523.90     1563.80     23.81 o
   2   1   3     7497.91     7242.21     71.49 o
   3   1   3     2713.82     2789.02     32.97 o
   4   1   3     1407.25     1249.24     23.79 o
   5   1   3     1030.65     1186.09     24.22 o
   6   1   3      541.57      652.34     21.14 o
   7   1   3     6727.46     6843.17     83.51 o
   8   1   3      308.88      345.56     19.16 o
   9   1   3     3816.88     3702.86     79.84 o
  10   1   3     1806.24     1916.89     53.01 o
  11   1   3      668.14      641.39     35.92 o
  12   1   3     4383.78     4402.68     90.15 o
  13   1   3     1301.39     1317.08     58.98 o
  14   1   3     2788.07     2805.95     96.81 o
  15   1   3      113.20       98.19     39.09 o
  16   1   3     1097.79     1039.54     71.59 o
  17   1   3      196.75      154.85     43.77 o
  18   1   3      720.41      670.88     93.87 o
  19   1   3      715.50      729.99     71.03 o
  20   1   3      107.66       70.68     50.79 o
   1   2   3    50350.83    50865.49    462.57 o
   2   2   3    16242.72    16182.91    155.84 o
   3   2   3     2293.77     2015.08     27.73 o
   5   2   3     1361.33     1365.26     26.27 o
   6   2   3     4299.18     4295.58     55.00 o
   7   2   3     1553.78     1633.95     40.68 o
   8   2   3     1587.95     1560.65     47.84 o
   9   2   3      412.09      394.52     24.39 o
  10   2   3      920.02      935.93     36.03 o
  11   2   3     3988.02     3941.64     72.97 o
  12   2   3       87.16       75.02     26.83 o
  13   2   3     2928.13     2834.41     86.81 o
  14   2   3      284.72      272.53     41.64 o
  15   2   3     2086.29     2331.93    101.80 o
  16   2   3      247.91      270.89     51.14 o
  17   2   3     1855.57     2035.26    100.22 o
  18   2   3       58.83       67.31     42.38 o
  19   2   3      599.11      556.90     64.90 o
  20   2   3        4.30       21.34     47.12 o
   0   3   3    99720.87    98266.29   1252.02 o
   1   3   3     4575.29     5087.69     61.13 o
   2   3   3    38835.33    36401.61    341.06 o
   3   3   3     4252.77     3663.22     51.24 o
   4   3   3     2386.65     2394.90     35.51 o
   5   3   3     6592.39     6749.23     87.61 o
   6   3   3     3485.10     3738.60     60.45 o
   7   3   3     5965.43     6138.20     90.74 o
   8   3   3      352.19      344.38     22.23 o
   9   3   3     8575.52     8191.56    119.35 o
  10   3   3      792.88      857.74     39.42 o
  11   3   3     1850.22     1696.13     49.81 o
  12   3   3     1585.41     1640.23     49.86 o
  13   3   3      339.26      234.84     33.96 o
  14   3   3      951.33     1073.19     70.06 o
  15   3   3      529.19      526.82     83.25 o
  16   3   3      830.20      867.18     78.49 o
  17   3   3      503.46      597.18     76.70 o
  18   3   3      345.13      273.15     71.19 o
  19   3   3      568.52      585.76     69.70 o
  20   3   3       25.04       18.63     48.29 o
   1   4   3     3483.60     3643.75     46.92 o
   2   4   3     7566.31     7517.42     76.86 o
   3   4   3     6772.23     6582.22     80.16 o
   4   4   3    11516.04    11085.60    133.12 o
   5   4   3     4833.34     5172.43     73.16 o
   6   4   3     7432.63     6929.54    102.61 o
   7   4   3     1263.27     1307.06     36.32 o
   8   4   3    12846.82    12276.16    164.06 o
   9   4   3       83.73       46.73     14.18 o
  10   4   3     2430.68     2646.73     57.46 o
  11   4   3      268.53      295.86     25.28 o
  12   4   3      384.80      341.66     27.65 o
  13   4   3      927.18      980.27     50.02 o
  14   4   3      939.37      995.91     78.79 o
  15   4   3      195.50      214.25     42.13 o
  16   4   3       23.83      -10.45     34.29 o
  17   4   3      219.99      216.01     47.17 o
  18   4   3      243.80      301.66     53.35 o
  19   4   3      352.10      244.95     55.23 o
  20   4   3      612.21      763.75     74.20 o
   0   5   3     2158.80     2058.25     43.99 o
   1   5   3     4750.68     5048.19     59.24 o
   2   5   3    16249.86    15698.81    146.16 o
   3   5   3     6413.15     6806.05     87.36 o
   4   5   3     9889.59     9989.20    137.11 o
   5   5   3      295.06      263.78     19.15 o
   6   5   3     1802.41     1979.75     45.72 o
   7   5   3     1788.55     1930.97     47.21 o
   8   5   3      838.11      903.21     33.71 o
   9   5   3      715.71      731.20     33.66 o
  10   5   3     1480.41     1610.71     45.99 o
  11   5   3      195.00      195.36     20.45 o
  12   5   3      657.26      685.57     32.90 o
  13   5   3     2061.33     2029.72     66.43 o
  14   5   3     3598.67     3691.15    113.19 o
  15   5   3      110.63       50.52     34.28 o
  16   5   3     2763.79     2982.75    142.45 o
  17   5   3      342.05      275.93     50.85 o
  18   5   3     1229.95     1368.20     90.00 o
  19   5   3      184.66      112.22     50.13 o
   1   6   3     9656.30     8787.41     87.71 o
   2   6   3     7087.64     7133.62     73.11 o
   3   6   3     2999.14     2772.38     52.02 o
   4   6   3    10914.89    10655.54    128.55 o
   5   6   3      825.20      899.51     53.56 o
   6   6   3     8947.95     9203.67    150.28 o
   7   6   3     1305.71     1467.30     43.21 o
   8   6   3     2388.86     2403.97     56.75 o
   9   6   3      217.92      240.20     25.61 o
  10   6   3     1671.33     1598.39     52.92 o
  11   6   3      250.83      264.35     24.03 o
  12   6   3     3769.98     3611.15     74.56 o
  13   6   3     1097.76     1150.46     52.72 o
  14   6   3     1153.60     1134.63     69.07 o
  15   6   3     1226.40     1231.90     74.71 o
  16   6   3      102.17      146.47     41.15 o
  17   6   3     1179.73     1415.70     86.19 o
  18   6   3      233.83      253.81     51.06 o
  19   6   3      848.79      884.15    100.04 o
   0   7   3     4400.66     4260.09     76.00 o
   1   7   3     2074.91     1994.03     32.38 o
   3   7   3      588.59      627.15     28.05 o
   4   7   3     4322.05     4661.02     63.97 o
   5   7   3     9488.54     9577.70    156.24 o
   6   7   3     1557.00     1534.21     52.35 o
   7   7   3     9512.64     9138.51    153.58 o
   8   7   3      649.25      688.99     36.11 o
   9   7   3     3818.28     3712.47     91.66 o
  10   7   3       81.07       92.99     18.92 o
  11   7   3     4012.39     4032.52     78.07 o
  12   7   3      419.55      378.52     32.32 o
  13   7   3      437.81      485.53     36.58 o
  14   7   3      164.08      170.41     36.24 o
  15   7   3      214.62      221.49     41.75 o
  16   7   3       60.60       76.60     38.14 o
  17   7   3      520.53      603.99     73.44 o
  18   7   3       73.25      130.43     47.87 o
  19   7   3      904.60      855.25     95.58 o
   1   8   3     8527.90     8213.85     96.08 o
   2   8   3     2704.93     2804.97     43.39 o
   3   8   3     2621.35     2668.37     49.28 o
   4   8   3     1589.68     1419.50     40.74 o
   5   8   3     1381.74     1438.16     48.53 o
   6   8   3     1394.52     1303.82     52.05 o
   7   8   3       67.80       42.66     20.94 o
   8   8   3      601.52      636.54     70.79 o
   9   8   3      369.96      480.53     52.94 o
  10   8   3     1437.16     1465.37     67.62 o
  11   8   3     2616.68     2616.60     65.21 o
  12   8   3      515.41      573.15     36.72 o
  13   8   3     1212.79     1240.09     54.09 o
  14   8   3       11.80      -23.96     28.89 o
  15   8   3      942.04      918.24     63.50 o
  16   8   3      193.03      176.39     43.31 o
  17   8   3      838.80      832.37    110.63 o
  18   8   3      461.70      380.46     83.52 o
  19   8   3       20.48      -60.16     55.63 o
   0   9   3     4750.44     4816.62    106.59 o
   1   9   3     1324.77     1443.59     36.76 o
   2   9   3     1694.74     1513.09     36.19 o
   3   9   3     2222.53     2440.99     58.85 o
   4   9   3     5570.72     5501.86     85.35 o
   5   9   3      519.30      535.06     32.12 o
   6   9   3      867.40      865.52     39.56 o
   7   9   3      174.52      136.68     24.47 o
   8   9   3      278.76      206.30     27.09 o
   9   9   3      934.53     1044.94     53.51 o
  10   9   3      806.82      674.88     45.82 o
  11   9   3      270.40      260.30     28.90 o
  12   9   3     2461.64     2651.03     76.70 o
  13   9   3      216.96      223.80     31.55 o
  14   9   3     3176.49     3244.05    108.70 o
  15   9   3       11.74       18.28     32.67 o
  16   9   3     1459.83     1480.73     83.40 o
  17   9   3       14.01       29.19     38.30 o
  18   9   3      379.55      382.94     72.31 o
   1  10   3      149.93      164.48     17.37 o
   2  10   3     2539.78     2521.49     49.64 o
   3  10   3      540.18      509.33     28.58 o
   4  10   3     2720.35     2686.41     55.73 o
   5  10   3      366.95      391.48     24.68 o
   6  10   3     4865.44     4726.77     93.46 o
   7  10   3      825.38      887.01     41.97 o
   8  10   3     2647.27     2853.40     70.23 o
   9  10   3      136.43      101.51     23.66 o
  10  10   3     1575.98     1561.34     56.44 o
  11  10   3        6.54      -20.47     25.60 o
  12  10   3      997.14      954.27     51.77 o
  13  10   3      137.60      107.59     33.89 o
  14  10   3      123.08      152.39     39.96 o
  15  10   3      492.76      579.46    103.35 o
  16  10   3      285.87      278.61     47.48 o
  17  10   3      237.42      216.33     67.46 o
  18  10   3      231.17      227.37     64.07 o
   0  11   3     2314.55     2422.41     80.34 o
   1  11   3      802.73      727.05     30.63 o
   2  11   3     2903.97     2941.89     56.43 o
   3  11   3     1794.71     1619.60     41.53 o
   4  11   3     1244.04     1203.42     48.01 o
   5  11   3     2996.59     3191.98     56.71 o
   6  11   3      129.28      157.28     30.49 o
   7  11   3     3612.60     3515.25     79.99 o
   8  11   3     1112.26     1125.89     49.58 o
   9  11   3     2121.64     2031.31     79.30 o
  10  11   3     1750.33     1921.37     80.15 o
  11  11   3     2357.63     2246.03     79.13 o
  12  11   3     1450.12     1327.25     57.23 o
  13  11   3      990.67      890.02    106.23 o
  14  11   3     1283.23     1375.69     72.65 o
  15  11   3      189.05      132.56     37.23 o
  16  11   3      722.73      863.38    109.99 o
  17  11   3      160.53      209.15     66.90 o
  18  11   3      450.30      272.16     91.80 o
   1  12   3     8379.16     8541.19    121.87 o
   2  12   3      586.57      687.64     31.67 o
   3  12   3     7646.03     7715.30    110.88 o
   4  12   3       30.00       10.05     16.31 o
   5  12   3     1418.05     1522.91     41.69 o
   6  12   3     1310.36     1301.90     59.20 o
   7  12   3      103.06      125.54     26.17 o
   8  12   3     1185.28     1253.69     54.61 o
   9  12   3     1500.23     1608.26     69.34 o
  10  12   3      401.33      426.33     42.68 o
  11  12   3     1887.75     1831.22     88.23 o
  12  12   3      195.04      185.73     46.02 o
  13  12   3     2110.72     2123.39    118.21 o
  14  12   3       32.46       80.40     34.27 o
  15  12   3     2248.47     2495.79    173.94 o
  16  12   3      141.82       83.51     56.13 o
  17  12   3     1403.97     1549.46    191.57 o
   0  13   3     3408.54     3539.75    137.07 o
   1  13   3       18.63       68.72     19.82 o
   2  13   3     3475.93     3554.01     70.14 o
   3  13   3      503.89      514.27     29.16 o
   4  13   3     1961.90     2070.71     59.33 o
   5  13   3     1859.14     1748.64     53.79 o
   6  13   3       94.45       81.64     24.13 o
   7  13   3     2185.60     2454.82     62.41 o
   8  13   3       17.94       -0.54     30.06 o
   9  13   3     3221.39     3422.28    101.64 o
  10  13   3      778.40      772.99     62.38 o
  11  13   3      496.15      561.38     62.13 o
  12  13   3      348.14      332.73     54.84 o
  13  13   3      109.74      105.97     35.50 o
  14  13   3      701.66      756.61     57.17 o
  15  13   3       24.70       58.95     52.93 o
  16  13   3      513.48      537.44     99.46 o
  17  13   3      111.65       52.98     66.92 o
   1  14   3      531.21      572.37     33.70 o
   2  14   3      383.24      377.74     31.43 o
   3  14   3      779.69      717.36     50.44 o
   4  14   3     2877.54     2969.14    104.74 o
   5  14   3     1488.55     1442.14     54.01 o
   6  14   3     1309.06     1288.11     61.31 o
   7  14   3      759.63      878.11     43.23 o
   8  14   3     4455.03     4543.74    182.69 o
   9  14   3      294.96      337.24     48.82 o
  10  14   3     2972.84     3094.57    119.37 o
  11  14   3       55.98      101.35     45.36 o
  12  14   3      334.17      337.95     57.96 o
  13  14   3      250.47      162.16     51.95 o
  14  14   3       55.14       52.26     36.65 o
  15  14   3       58.08      108.56     60.38 o
  16  14   3      266.98      157.86     67.13 o
   0  15   3     3000.83     2906.97    184.00 o
   1  15   3       10.63       -5.83     20.32 o
   2  15   3     1149.90     1362.47     51.81 o
   3  15   3      374.43      335.28     33.14 o
   4  15   3     1889.66     1934.46     77.64 o
   5  15   3      732.98      803.12     60.49 o
   6  15   3     1662.82     1596.65     64.03 o
   7  15   3     1082.92     1008.47     51.08 o
   8  15   3      114.03       62.68     36.88 o
   9  15   3     1842.97     1688.29     93.29 o
  10  15   3      233.85      315.07     52.22 o
  11  15   3      457.05      477.85     65.70 o
  12  15   3      784.19      960.04     85.55 o
  13  15   3       58.51       93.13     52.03 o
  14  15   3      465.17      472.79     80.05 o
  15  15   3       23.97        1.91     57.63 o
  16  15   3      213.99      289.23     75.47 o
   1  16   3     2190.88     2242.98     85.36 o
   2  16   3      221.02      153.67     33.65 o
   3  16   3      939.63     1087.75     60.72 o
   4  16   3      646.20      695.02     59.36 o
   5  16   3     2308.22     2407.09     99.74 o
   6  16   3      474.40      546.48     43.42 o
   7  16   3      613.67      578.83     58.16 o
   8  16   3     1010.53     1015.22     71.85 o
   9  16   3      260.13      320.71     53.63 o
  10  16   3      171.52       83.23     45.94 o
  11  16   3      444.78      362.85     64.32 o
  12  16   3      143.05      127.57     54.41 o
  13  16   3     1015.21     1069.49    230.95 o
  14  16   3        2.77       -6.05     60.61 o
  15  16   3      553.53      523.78     89.03 o
   0  17   3      774.89      932.38     93.81 o
   1  17   3      587.62      407.00     48.51 o
   2  17   3      158.74      185.88     45.39 o
   3  17   3     1703.09     1699.53    103.65 o
   4  17   3      387.28      390.12     55.37 o
   5  17   3     2664.50     2844.48    112.76 o
   6  17   3       57.34       17.98     37.38 o
   7  17   3     1351.71     1202.54     78.52 o
   8  17   3       67.31      114.80     43.22 o
   9  17   3      459.86      463.20     61.14 o
  10  17   3       91.56       69.24     55.51 o
  11  17   3      660.01      652.57     78.15 o
  12  17   3       71.06      168.17     71.66 o
  13  17   3      209.33      197.40     73.31 o
  14  17   3      196.24      184.32     76.51 o
   1  18   3      464.27      525.46     61.72 o
   2  18   3     1500.21     1403.13     89.60 o
   3  18   3      872.60      808.32     73.14 o
   4  18   3     1333.29     1175.96     85.77 o
   5  18   3      449.20      373.33     58.32 o
   6  18   3     1150.70     1209.29     88.07 o
   7  18   3      128.51       77.74     47.17 o
   8  18   3      383.85      374.96     72.00 o
   9  18   3      145.53      157.86     57.76 o
  10  18   3     1014.90      993.44    104.13 o
  11  18   3      561.24      481.52     84.86 o
  12  18   3      329.49      340.69     94.02 o
  13  18   3      430.63      403.06     95.86 o
   0  19   3     3715.54     3380.29    212.78 o
   1  19   3       11.49      -48.98     46.87 o
   2  19   3     2828.30     2684.41    127.89 o
   3  19   3      216.91      115.63     48.80 o
   4  19   3      512.82      498.26     66.15 o
   5  19   3      124.80      118.77     49.96 o
   6  19   3      114.89       36.30     46.88 o
   7  19   3       38.36       76.64     49.63 o
   8  19   3       73.33       70.80     57.89 o
   9  19   3      227.77      226.39     66.02 o
  10  19   3      296.64      307.21     78.16 o
  11  19   3      128.67       98.11     82.91 o
  12  19   3      468.47      630.47    109.74 o
   1  20   3      825.36      763.95    107.82 o
   2  20   3      497.63      594.88     80.51 o
   3  20   3      493.08      538.08     78.45 o
   4  20   3      445.87      511.78     72.78 o
   5  20   3        2.40      -50.79     45.29 o
   6  20   3      639.95      623.32     79.51 o
   7  20   3      123.36      155.26     56.37 o
   8  20   3      652.38      773.81     89.22 o
   9  20   3      317.07      204.71     77.00 o
  10  20   3      309.45      153.38    196.32 o
  11  20   3      248.09      316.49    127.71 o
   0  21   3      587.41      402.04    108.35 o
   1  21   3      102.24       85.42     60.59 o
   2  21   3      164.47      118.41     60.63 o
   3  21   3      639.63      620.92     86.00 o
   4  21   3       20.85       -3.80     57.05 o
   5  21   3      996.74     1092.81    103.94 o
   6  21   3       21.06      -30.72     50.21 o
   7  21   3     1047.36     1190.01    114.38 o
   8  21   3       70.23       58.12     63.50 o
   9  21   3      763.85      734.79    106.88 o
  10  21   3        3.50      -23.09     84.54 o
   1  22   3      657.82      765.17     96.87 o
   2  22   3       70.89        8.64     66.26 o
   3  22   3      261.38      189.21     72.67 o
   4  22   3      101.45        8.92     62.20 o
   5  22   3       79.05       11.01     64.71 o
   6  22   3      193.56      201.82     71.91 o
   7  22   3       33.84      -59.80     67.02 o
   8  22   3      128.29      -31.92     74.20 o
   0  23   3      378.15      228.27    115.69 o
   1  23   3       31.82      -12.13     66.42 o
   2  23   3      409.55      320.29     81.71 o
   3  23   3      229.25      252.24     79.64 o
   4  23   3      389.43      441.29     95.50 o
   5  23   3      327.73      195.10    109.42 o
   6  23   3      256.75      299.42     83.54 o
   1  24   3      198.80      239.24     82.04 o
   2  24   3       85.91      195.30     79.93 o
   3  24   3       87.01      -24.00     67.98 o
   0   0   4      447.39     1276.31    230.96 o
   2   0   4    12742.83    11859.05    155.35 o
   4   0   4      240.66      230.20     16.53 o
   6   0   4     9019.99     9183.09    128.27 o
   8   0   4      356.67      390.67     36.21 o
  10   0   4     5781.91     5730.80    142.01 o
  12   0   4     2030.55     2123.68     97.83 o
  14   0   4     2714.15     2619.50    141.15 o
  16   0   4     2365.51     2281.98    148.26 o
  18   0   4     1392.86     1557.65    132.23 o
  20   0   4      725.77      753.55    105.82 o
   1   1   4    10377.37    10689.62    116.35 o
   2   1   4     9536.92     9202.79     95.38 o
   3   1   4      188.49      188.26     10.43 o
   4   1   4      609.78      665.80     17.51 o
   5   1   4     6226.90     5864.43     59.12 o
   6   1   4    11471.80    12116.18    120.83 o
   7   1   4     2197.53     2401.85     43.98 o
   8   1   4     9603.47     9196.44    115.50 o
   9   1   4      940.40     1035.94     35.98 o
  10   1   4     2758.74     2922.05     67.78 o
  11   1   4     1068.39     1187.33     51.53 o
  12   1   4      639.39      671.53     47.21 o
  13   1   4      980.71      942.04     57.20 o
  14   1   4       65.57       49.37     33.65 o
  15   1   4      887.12      842.59     63.23 o
  16   1   4       89.07       60.96     39.36 o
  17   1   4      477.98      461.40     57.80 o
  18   1   4      589.76      550.13     63.35 o
  19   1   4      993.20     1119.54     84.68 o
  20   1   4      474.88      496.64     68.06 o
   0   2   4   115553.01   118030.55   1592.02 o
   1   2   4    11884.91    11856.33    118.07 o
   2   2   4       49.38       26.30      8.26 o
   3   2   4      993.98     1033.94     20.59 o
   4   2   4      300.38      353.46     13.83 o
   5   2   4    12645.86    11600.05    119.23 o
   6   2   4     1532.91     1532.07     30.66 o
   7   2   4    13934.07    13560.67    156.37 o
   8   2   4     1485.69     1685.71     36.44 o
   9   2   4     9295.89     8791.25    120.95 o
  10   2   4       70.04       71.60     16.31 o
  11   2   4     2646.40     2445.69     72.75 o
  12   2   4     3414.99     3538.21    101.70 o
  13   2   4      920.31      969.02     57.51 o
  14   2   4     1159.67     1139.97     83.97 o
  15   2   4      197.35      180.87     41.73 o
  16   2   4        0.98      -18.91     33.68 o
  17   2   4      212.57      252.98     48.10 o
  18   2   4       33.23       -5.56     42.34 o
  19   2   4      934.30      947.71     79.11 o
  20   2   4      113.34       73.99     68.76 o
   1   3   4    37884.20    35878.86    332.35 o
   2   3   4    12385.72    11626.38    124.28 o
   3   3   4     1641.42     1748.55     29.10 o
   4   3   4     5304.80     5329.46     64.64 o
   5   3   4     1253.96     1284.24     28.40 o
   6   3   4     4875.60     5205.52     96.06 o
   7   3   4      473.34      607.59     28.87 o
   8   3   4      791.46      837.70     33.69 o
   9   3   4      302.90      319.63     24.10 o
  10   3   4      472.73      447.82     32.16 o
  11   3   4     4611.78     4588.54     79.08 o
  12   3   4     2769.82     2911.16     61.69 o
  13   3   4     2932.75     3266.72     84.94 o
  14   3   4      718.16      800.97     62.92 o
  15   3   4     2378.14     2420.39    109.68 o
  16   3   4       11.01       -0.04     37.03 o
  17   3   4     1537.09     1614.88     92.04 o
  18   3   4      136.82      163.44     45.75 o
  19   3   4       49.90       14.76     46.45 o
  20   3   4      264.37      209.54     63.29 o
   0   4   4    37035.40    35504.67    471.46 o
   1   4   4     1789.34     1607.43     31.32 o
   2   4   4    23927.83    23013.04    223.74 o
   3   4   4     2830.37     2805.71     39.60 o
   4   4   4     7010.24     7123.32     88.88 o
   5   4   4     4304.48     4065.25     59.72 o
   6   4   4     3350.45     3345.61     63.38 o
   7   4   4     7534.18     7331.59    103.45 o
   8   4   4     1944.41     1886.26     50.85 o
   9   4   4     3828.61     3728.20     70.38 o
  10   4   4      960.94      859.98     37.16 o
  11   4   4      202.48      201.93     23.49 o
  12   4   4     1462.17     1569.69     48.58 o
  13   4   4      165.85      167.50     27.65 o
  14   4   4     1911.23     2086.42     91.35 o
  15   4   4      229.27      241.46     53.16 o
  16   4   4     2580.77     2675.96    114.23 o
  17   4   4      124.75      179.47     48.52 o
  18   4   4      795.26      844.04    102.13 o
  19   4   4      340.37      350.61     60.02 o
   1   5   4    10898.48    10592.92    118.06 o
   2   5   4     4954.81     5102.61     61.82 o
   3   5   4     2770.12     2859.39     42.34 o
   4   5   4    18077.80    18358.96    208.89 o
   5   5   4     2302.44     2531.19     60.16 o
   6   5   4     7450.91     7256.08    109.67 o
   7   5   4     1428.40     1683.94     46.98 o
   8   5   4    11169.42    11238.13    149.93 o
   9   5   4       76.84       57.34     15.55 o
  10   5   4     3868.01     3772.87     72.83 o
  11   5   4      141.04      140.76     21.65 o
  12   5   4      991.12     1067.86     44.80 o
  13   5   4      217.90      227.70     33.88 o
  14   5   4     1717.66     1555.23     92.35 o
  15   5   4      692.65      674.59     60.60 o
  16   5   4      243.32      213.35     46.45 o
  17   5   4      118.10      105.42     44.42 o
  18   5   4      426.24      486.84     64.71 o
  19   5   4       78.66       56.90     48.65 o
   0   6   4     2672.73     2566.06     55.18 o
   1   6   4       31.75       31.23      9.70 o
   2   6   4    11019.39    10720.02    112.07 o
   3   6   4     1069.95     1037.06     25.49 o
   4   6   4    19452.08    21011.99    248.60 o
   5   6   4     5726.16     5689.01    107.09 o
   6   6   4      437.53      505.75     31.74 o
   7   6   4     3657.24     3725.69     71.21 o
   8   6   4      475.09      476.60     29.15 o
   9   6   4     3706.18     3820.52     72.93 o
  10   6   4      251.73      211.26     23.32 o
  11   6   4      326.59      333.72     27.37 o
  12   6   4      566.54      608.17     40.20 o
  13   6   4      838.89      769.87     49.48 o
  14   6   4     1587.09     1600.63     84.25 o
  15   6   4      568.36      546.21     57.42 o
  16   6   4     1226.58     1248.76     80.51 o
  17   6   4      320.07      342.39     54.23 o
  18   6   4      292.67      262.95     53.82 o
  19   6   4      184.18      261.13     58.84 o
   1   7   4    14028.64    13881.55    135.61 o
   2   7   4     5835.50     6172.81     68.52 o
   3   7   4     2846.60     2579.40     39.20 o
   4   7   4      690.49      800.61     28.44 o
   5   7   4     4204.83     4021.58     85.27 o
   6   7   4     6050.64     5907.38    110.26 o
   7   7   4      590.78      578.37     35.44 o
   8   7   4      218.74      227.70     26.52 o
   9   7   4      835.29      718.38     43.52 o
  10   7   4      590.73      577.04     32.46 o
  11   7   4     1487.35     1446.16     50.00 o
  12   7   4      965.34     1127.83     52.02 o
  13   7   4     4100.13     4090.03    155.49 o
  14   7   4      343.39      235.68     42.02 o
  15   7   4     2061.06     2051.82    105.80 o
  16   7   4       82.48       60.71     40.94 o
  17   7   4     1129.79     1146.07     85.50 o
  18   7   4        9.82        2.56     41.83 o
  19   7   4      677.25      682.24     72.64 o
   0   8   4     3098.12     3152.73     72.29 o
   1   8   4      884.69     1153.11     32.26 o
   2   8   4     4956.25     4850.87     66.19 o
   3   8   4      818.08      879.02     29.11 o
   4   8   4     1950.80     1979.78     51.97 o
   5   8   4     2363.01     2423.70     60.02 o
   6   8   4      866.12      893.65     47.11 o
   7   8   4     5609.48     5454.64    118.27 o
   8   8   4     1402.29     1392.00     73.52 o
   9   8   4     1138.26      982.13     50.74 o
  10   8   4      654.72      615.54     43.27 o
  11   8   4      501.27      530.55     34.14 o
  12   8   4     2015.28     1967.83     65.10 o
  13   8   4      104.61       66.64     32.36 o
  14   8   4     1694.50     1807.64     88.82 o
  15   8   4      117.45       65.00     35.55 o
  16   8   4      446.66      555.80     59.65 o
  17   8   4      316.57      346.16     64.43 o
  18   8   4      532.13      567.43     74.00 o
  19   8   4      270.09      245.39     88.05 o
   1   9   4      916.04      944.84     31.14 o
   2   9   4     1315.28     1273.59     36.63 o
   3   9   4      299.98      253.83     18.39 o
   4   9   4     2387.87     2343.96     51.76 o
   5   9   4      266.41      227.49     24.68 o
   6   9   4     5091.34     5036.32     96.75 o
   7   9   4      227.58      268.12     29.80 o
   8   9   4     2853.69     2815.16     84.27 o
   9   9   4        3.96        7.76     23.30 o
  10   9   4     1000.74      972.10     56.19 o
  11   9   4      534.27      509.86     42.78 o
  12   9   4      608.37      631.37     50.50 o
  13   9   4      333.40      281.08     87.89 o
  14   9   4      109.84      155.60     38.87 o
  15   9   4      218.19      224.69     49.78 o
  16   9   4       74.45       29.60     51.46 o
  17   9   4      143.98       62.92     43.24 o
  18   9   4      353.04      314.05     70.12 o
   0  10   4     7510.14     6752.72    206.08 o
   1  10   4      382.06      322.06     20.90 o
   2  10   4     4305.34     4078.59     67.93 o
   3  10   4     2336.37     2357.19     49.56 o
   4  10   4     4420.73     4538.05     78.08 o
   5  10   4      333.27      316.20     22.44 o
   6  10   4      756.90      717.85     39.59 o
   7  10   4      608.90      597.99     37.35 o
   8  10   4       32.74        7.58     20.15 o
   9  10   4     1708.64     1761.93     67.18 o
  10  10   4     2425.37     2260.15     84.08 o
  11  10   4      321.65      272.67     39.46 o
  12  10   4     2708.38     2621.08    101.33 o
  13  10   4      439.26      509.97     52.53 o
  14  10   4     2354.67     2420.48    109.81 o
  15  10   4       22.80       66.94     37.82 o
  16  10   4     1168.69     1253.33     84.13 o
  17  10   4      104.45        9.83     59.06 o
  18  10   4      977.75      837.91    101.85 o
   1  11   4     6402.11     6330.95     94.01 o
   2  11   4      887.89      939.99     35.34 o
   3  11   4     3485.79     3740.55     66.73 o
   4  11   4     1588.47     1570.64     49.11 o
   5  11   4      502.97      497.09     28.00 o
   6  11   4      792.52      798.35     43.93 o
   7  11   4      294.43      328.92     34.84 o
   8  11   4     1401.04     1389.67     65.10 o
   9  11   4      766.19      872.00     46.22 o
  10  11   4      864.15      868.81     54.51 o
  11  11   4      837.92      945.98     68.06 o
  12  11   4      338.21      315.15     60.60 o
  13  11   4     1122.84     1051.28     91.41 o
  14  11   4      102.08      129.32     36.43 o
  15  11   4     1307.36     1533.22     89.91 o
  16  11   4       49.86      100.57     43.98 o
  17  11   4     1304.54     1381.98    206.29 o
   0  12   4      128.38      161.10     64.84 o
   1  12   4      565.67      570.16     31.90 o
   2  12   4       74.23       85.71     18.63 o
   3  12   4     2330.80     2363.74     54.27 o
   4  12   4      465.53      579.56     41.98 o
   5  12   4     1371.09     1338.20     45.90 o
   6  12   4      291.55      248.72     34.98 o
   7  12   4     4791.86     4805.88    102.53 o
   8  12   4       91.09       44.54     25.45 o
   9  12   4     2378.77     2268.83     82.25 o
  10  12   4       39.25      -48.44     31.95 o
  11  12   4     1918.02     1976.86    126.90 o
  12  12   4       11.25       75.32     42.96 o
  13  12   4      146.42      104.17     34.66 o
  14  12   4       39.73       60.28     41.35 o
  15  12   4       12.67       12.55     37.83 o
  16  12   4      124.89      235.61     66.09 o
  17  12   4      162.34      154.65     66.72 o
   1  13   4     3363.89     3435.71     70.87 o
   2  13   4     1523.02     1589.59     52.84 o
   3  13   4     1937.63     1854.05     51.81 o
   4  13   4     1681.06     1692.05     60.37 o
   5  13   4     1093.58     1110.76     37.14 o
   6  13   4      321.45      326.39     34.91 o
   7  13   4      470.68      528.08     45.19 o
   8  13   4      607.06      546.62     45.91 o
   9  13   4      245.94      216.57     41.44 o
  10  13   4     1330.24     1420.98     84.91 o
  11  13   4      635.01      754.27     94.39 o
  12  13   4      455.47      341.96     77.07 o
  13  13   4      685.55      615.11     54.51 o
  14  13   4       78.42       35.22     34.79 o
  15  13   4      956.70     1094.13     78.01 o
  16  13   4      373.70      393.74     80.39 o
  17  13   4      635.77      721.65     97.74 o
   0  14   4     4346.24     4297.17    162.50 o
   1  14   4      188.79      140.34     25.07 o
   2  14   4     4646.84     5037.77     93.91 o
   3  14   4      355.49      347.66     33.87 o
   4  14   4     1642.44     1626.62     60.23 o
   5  14   4      285.45      358.12     33.24 o
   6  14   4      514.22      460.65     44.28 o
   7  14   4       60.88        8.57     31.06 o
   8  14   4       51.59      -20.23     33.10 o
   9  14   4      302.74      261.48     58.52 o
  10  14   4      919.38      868.32     70.00 o
  11  14   4       15.62       10.61     43.57 o
  12  14   4      345.26      276.69     63.73 o
  13  14   4       35.08      117.21     52.12 o
  14  14   4     1432.11     1357.79     78.98 o
  15  14   4       64.07      144.45     63.62 o
  16  14   4      961.52     1244.09    157.64 o
   1  15   4      315.78      291.35     32.23 o
   2  15   4      779.48      859.21     45.28 o
   3  15   4      470.11      407.43     37.95 o
   4  15   4     1805.14     1845.48     88.25 o
   5  15   4      340.88      405.05     48.66 o
   6  15   4     1181.90     1096.75     70.75 o
   7  15   4      132.05      134.98     39.90 o
   8  15   4     1826.09     1831.32     91.83 o
   9  15   4      174.39      124.81     40.02 o
  10  15   4     1153.89     1300.97     85.60 o
  11  15   4      113.03      193.58     54.08 o
  12  15   4      345.70      303.45     61.91 o
  13  15   4      206.34      116.80     66.08 o
  14  15   4        1.35       75.73     42.83 o
  15  15   4       86.74       75.92    174.16 o
   0  16   4      471.54      490.85     72.00 o
   1  16   4       88.28      155.67     36.92 o
   2  16   4     1922.37     2119.22     84.88 o
   3  16   4     1646.01     1510.38     81.26 o
   4  16   4      527.74      478.73     52.67 o
   5  16   4     2350.90     2281.63    101.35 o
   6  16   4      206.22      190.67     53.77 o
   7  16   4     1960.17     2013.19     97.98 o
   8  16   4       23.50       -8.39     35.78 o
   9  16   4      994.08     1068.81     93.26 o
  10  16   4      407.60      401.77     68.26 o
  11  16   4     1003.55      873.00     86.59 o
  12  16   4      409.45      449.32     71.48 o
  13  16   4      215.73      173.48     63.69 o
  14  16   4      426.71      351.21     83.41 o
  15  16   4       32.49       42.25     69.25 o
   1  17   4     2167.08     2172.68     97.29 o
   2  17   4      849.94     1031.65     85.54 o
   3  17   4     1272.01     1142.69     93.73 o
   4  17   4      280.16      244.69     51.68 o
   5  17   4      901.34      909.92     82.30 o
   6  17   4      495.41      447.41     55.71 o
   7  17   4       19.44        8.13     37.60 o
   8  17   4        2.67      -34.29     38.50 o
   9  17   4      215.36      203.94     50.06 o
  10  17   4      383.34      348.84     96.28 o
  11  17   4      893.43      829.36    140.99 o
  12  17   4      120.36      132.00     60.16 o
  13  17   4     1325.33     1475.12    127.09 o
  14  17   4       26.56      -11.78     67.08 o
   0  18   4     2683.69     2452.66    189.52 o
   1  18   4       45.22       39.58     42.50 o
   2  18   4      900.56     1055.64     81.56 o
   3  18   4      329.09      366.41     59.48 o
   4  18   4      321.16      225.08     53.51 o
   5  18   4      486.70      502.91     65.54 o
   6  18   4       34.91       18.43     43.90 o
   7  18   4      684.55      678.37     77.67 o
   8  18   4       23.97       74.95     49.51 o
   9  18   4      142.65      145.48     56.51 o
  10  18   4      131.70       67.74     65.58 o
  11  18   4       77.36      122.98     67.07 o
  12  18   4      636.92      790.23    169.15 o
  13  18   4       84.81       46.15     88.99 o
   1  19   4      133.91       58.01     54.73 o
   2  19   4      774.71      644.23     76.33 o
   3  19   4       72.82       87.00     49.29 o
   4  19   4     1307.61     1538.45    112.00 o
   5  19   4       82.25       49.06     49.10 o
   6  19   4     1152.68     1301.92    111.44 o
   7  19   4      232.20      229.44     59.40 o
   8  19   4     1099.54     1116.13     91.14 o
   9  19   4       81.23      164.90    113.56 o
  10  19   4      886.99      899.79    127.86 o
  11  19   4       20.87       33.75     69.76 o
  12  19   4      861.12     1158.48    140.50 o
   0  20   4     1177.12     1072.28    144.06 o
   1  20   4      110.86       76.01     57.28 o
   2  20   4      768.13      869.87     92.83 o
   3  20   4       98.23       31.13     53.77 o
   4  20   4       26.55       21.18     48.31 o
   5  20   4      493.95      528.76     71.20 o
   6  20   4        8.85        3.73     49.15 o
   7  20   4      672.99      541.37     73.59 o
   8  20   4      113.39       50.12     57.05 o
   9  20   4      721.07      535.36     98.61 o
  10  20   4      135.18      112.68     74.31 o
  11  20   4      378.90      552.39    206.51 o
   1  21   4     1246.17     1143.07    198.65 o
   2  21   4      383.46      282.85     85.50 o
   3  21   4      407.33      522.96     84.67 o
   4  21   4      509.34      572.90     85.79 o
   5  21   4       55.36       84.35     63.75 o
   6  21   4      101.50      104.28     57.87 o
   7  21   4       92.52       76.35     58.34 o
   8  21   4       68.64        0.59     65.32 o
   9  21   4       73.83       78.97     80.09 o
  10  21   4      357.31      341.80    150.13 o
   0  22   4      267.76      262.59    107.74 o
   1  22   4      360.58      320.13     78.64 o
   2  22   4      202.60      149.26    103.29 o
   3  22   4      933.91     1113.25    152.17 o
   4  22   4      108.86       25.62     65.91 o
   5  22   4      845.55      835.24     96.75 o
   6  22   4       90.38       43.23     76.21 o
   7  22   4      457.08      322.93     82.16 o
   8  22   4        3.56       41.32     95.14 o
   1  23   4      182.42      174.33     83.93 o
   2  23   4      331.28      253.28     79.10 o
   3  23   4      126.69       95.16     72.31 o
   4  23   4      288.51      346.94     86.44 o
   5  23   4      191.43      139.79     73.89 o
   6  23   4      364.06      350.09     97.66 o
   0  24   4      357.98      166.14    114.12 o
   1  24   4       23.58      -45.00     71.17 o
   2  24   4      485.63      491.53    119.03 o
   2   0   5     4813.92     4414.73     76.61 o
   4   0   5     8001.90     7466.20    112.10 o
   6   0   5    17363.85    16933.40    233.26 o
   8   0   5     5725.41     5637.50    107.22 o
  10   0   5     3860.41     3794.03     92.34 o
  12   0   5     5484.20     5342.16    134.50 o
  14   0   5     3206.16     3134.72    150.74 o
  16   0   5        5.46      -29.56     46.50 o
  18   0   5      332.26      341.75     77.49 o
   0   1   5    18723.78    22261.30    323.47 o
   1   1   5        7.27       15.51     10.73 o
   2   1   5     1738.59     1704.60     32.87 o
   3   1   5     3221.54     3057.34     41.47 o
   4   1   5     4278.50     4167.22     47.68 o
   5   1   5     7142.60     7687.06     79.08 o
   6   1   5     1094.45     1217.57     28.21 o
   7   1   5     6574.42     6712.50     87.79 o
   8   1   5     2470.74     2495.93     48.88 o
   9   1   5     2805.18     2730.54     52.24 o
  10   1   5     1517.64     1587.09     46.03 o
  11   1   5      919.49      904.32     41.25 o
  12   1   5     1069.74     1145.43     66.43 o
  13   1   5     2393.23     2563.31     96.15 o
  14   1   5      404.43      343.52     47.18 o
  15   1   5      365.08      384.00     52.63 o
  16   1   5     1110.58     1289.11     81.40 o
  17   1   5       21.77      -16.49     38.45 o
  18   1   5      733.66      748.74     69.81 o
  19   1   5       78.93       31.68     46.89 o
   1   2   5     1454.53     1461.92     28.51 o
   2   2   5      316.97      341.18     17.10 o
   3   2   5    10565.60     9975.07    100.27 o
   4   2   5      324.29      362.86     13.55 o
   5   2   5     3025.55     2938.48     40.15 o
   6   2   5     6731.84     7462.99     94.42 o
   7   2   5      937.04     1017.04     28.65 o
   8   2   5     2131.57     2110.28     40.83 o
   9   2   5      677.30      641.28     27.85 o
  10   2   5      707.43      679.26     33.42 o
  11   2   5     2882.24     2970.56     65.00 o
  12   2   5      719.57      815.72     43.89 o
  13   2   5     1392.23     1524.33     93.47 o
  14   2   5      460.38      420.80     52.20 o
  15   2   5     2131.27     2046.24     97.07 o
  16   2   5       86.74      116.92     41.26 o
  17   2   5      967.62      978.80     76.20 o
  18   2   5       67.35       16.61     42.97 o
  19   2   5      455.80      453.04     65.21 o
   0   3   5     6915.96     6942.37    118.48 o
   1   3   5     5330.95     5084.04     59.54 o
   2   3   5     1483.56     1283.44     29.21 o
   3   3   5     7457.20     6781.10     78.33 o
   4   3   5     1940.29     1988.33     33.73 o
   5   3   5    15462.33    15947.29    193.10 o
   6   3   5     1340.63     1564.85     33.68 o
   7   3   5     8362.85     8780.67    107.51 o
   8   3   5      610.17      713.77     31.56 o
   9   3   5     6930.65     7213.50    112.84 o
  10   3   5      121.67      102.48     19.88 o
  11   3   5     2694.85     2745.03     64.11 o
  12   3   5      100.81       75.56     23.29 o
  13   3   5      515.28      557.07     57.19 o
  14   3   5      751.28      843.74     77.04 o
  15   3   5        9.69       56.24     37.79 o
  16   3   5      439.59      397.91     56.78 o
  17   3   5      464.63      448.66     70.22 o
  18   3   5       48.93       39.43     43.45 o
  19   3   5      963.49      928.93     83.39 o
   1   4   5     7076.66     6785.28     74.28 o
   2   4   5     5682.93     5433.13     69.39 o
   3   4   5     2289.96     2241.61     39.18 o
   4   4   5     5863.85     5762.73     81.44 o
   5   4   5     3230.33     3171.35     55.15 o
   6   4   5     3805.47     3700.67     56.77 o
   7   4   5      738.78      787.79     30.52 o
   8   4   5     4745.58     4412.66     80.15 o
   9   4   5      721.01      672.57     33.44 o
  10   4   5     3545.85     3735.72     74.73 o
  11   4   5      508.03      517.94     32.40 o
  12   4   5     1271.05     1249.99     62.25 o
  13   4   5      942.55      807.00     62.43 o
  14   4   5       38.07       23.39     31.84 o
  15   4   5      495.69      457.65     55.72 o
  16   4   5      278.35      362.07     52.71 o
  17   4   5      338.28      410.56     73.25 o
  18   4   5      379.60      321.95     56.10 o
  19   4   5       99.54       64.66     48.02 o
   0   5   5    31532.60    30816.12    386.94 o
   1   5   5     2325.93     2605.96     42.48 o
   2   5   5    22235.41    22686.55    222.23 o
   3   5   5        9.04       -0.73      9.76 o
   4   5   5     6146.54     6040.15    109.61 o
   5   5   5      604.43      683.29     26.66 o
   6   5   5     2131.48     2203.42     65.69 o
   7   5   5      818.64      949.27     38.70 o
   8   5   5      205.55      222.39     21.78 o
   9   5   5       14.58       -2.79     14.54 o
  10   5   5     1034.48     1085.35     59.33 o
  11   5   5      671.91      707.82     37.24 o
  12   5   5     4279.70     4225.05    123.14 o
  13   5   5      349.97      383.84     46.21 o
  14   5   5     1923.23     2012.87     97.47 o
  15   5   5      620.05      544.33     57.60 o
  16   5   5     1397.65     1404.26     88.74 o
  17   5   5       15.17      -13.57     40.08 o
  18   5   5     1370.34     1470.75     96.29 o
  19   5   5       99.90      107.41     54.34 o
   1   6   5    27329.39    26816.49    273.18 o
   2   6   5      482.66      451.40     18.72 o
   3   6   5     5187.73     4925.21     67.82 o
   4   6   5     5331.37     5092.00     83.93 o
   5   6   5     5564.56     5773.38     92.79 o
   6   6   5     4360.28     4555.03     87.84 o
   7   6   5      600.70      690.04     36.20 o
   8   6   5     4758.75     5052.95     90.87 o
   9   6   5      688.31      690.99     35.63 o
  10   6   5     2648.46     2700.40     69.18 o
  11   6   5     3310.74     3233.30     72.13 o
  12   6   5      349.09      331.67     39.59 o
  13   6   5     2697.61     2614.16    102.09 o
  14   6   5      274.87      219.45     45.17 o
  15   6   5     1650.55     1585.67    112.01 o
  16   6   5      143.82      154.34     45.17 o
  17   6   5      914.14     1040.30     80.17 o
  18   6   5      245.26      191.42     73.65 o
  19   6   5      538.60      591.61     73.58 o
   0   7   5     6824.83     8063.05    146.73 o
   1   7   5     2761.65     3083.73     55.15 o
   2   7   5     1238.47     1129.89     33.21 o
   3   7   5      989.79      979.18     30.27 o
   4   7   5     2986.93     3145.81     76.26 o
   5   7   5     5468.43     5076.04     97.69 o
   6   7   5      521.37      575.44     39.34 o
   7   7   5    11674.36    11447.74    203.71 o
   8   7   5       55.96       54.86     24.04 o
   9   7   5     3996.62     4050.22     87.16 o
  10   7   5      321.72      316.70     28.61 o
  11   7   5      295.12      250.43     29.16 o
  12   7   5     1437.57     1332.58     65.72 o
  13   7   5      132.88       74.75     34.82 o
  14   7   5      196.85      152.67     39.43 o
  15   7   5       21.63       -5.00     42.30 o
  16   7   5       25.49       51.16     41.72 o
  17   7   5      297.52      356.58     55.97 o
  18   7   5        9.83       -1.27     46.09 o
  19   7   5      660.23      845.31     81.11 o
   1   8   5     1357.22     1115.92     33.29 o
   2   8   5      626.93      646.44     26.83 o
   3   8   5     4984.72     4688.17     70.57 o
   4   8   5     1215.47     1270.80     53.89 o
   5   8   5     2374.04     2396.18     62.75 o
   6   8   5      563.64      575.24     41.18 o
   7   8   5      420.85      388.88     35.20 o
   8   8   5      917.14      892.87     54.48 o
   9   8   5      455.92      507.20     41.07 o
  10   8   5      749.55      748.01     47.49 o
  11   8   5     1718.83     1909.74     77.60 o
  12   8   5      115.96      126.60     34.50 o
  13   8   5     2621.25     2799.89    104.98 o
  14   8   5       15.13       11.86     33.40 o
  15   8   5     1494.60     1746.72     91.83 o
  16   8   5       74.37      134.01     46.82 o
  17   8   5      905.34      956.95     77.22 o
  18   8   5      267.32      224.83     53.76 o
   0   9   5     8135.79     7891.77    140.09 o
   1   9   5      106.09       96.69     15.49 o
   2   9   5     3189.81     3135.31     56.72 o
   3   9   5      537.67      565.20     35.35 o
   4   9   5     5411.57     5308.76    111.52 o
   5   9   5      852.36      814.69     33.00 o
   6   9   5      725.42      762.33     45.02 o
   7   9   5      974.59     1041.27     55.25 o
   8   9   5       40.37        2.68     24.07 o
   9   9   5      118.33       78.47     29.28 o
  10   9   5     1390.21     1342.53     69.45 o
  11   9   5      477.75      388.59     38.28 o
  12   9   5     2064.60     2157.28     94.81 o
  13   9   5       34.09       23.75     32.91 o
  14   9   5     2407.85     2613.01    112.65 o
  15   9   5       14.09      -41.58     33.42 o
  16   9   5     1027.92     1064.66    101.85 o
  17   9   5       31.95       58.36     44.08 o
  18   9   5      685.70      734.68     73.38 o
   1  10   5      956.56      963.00     36.33 o
   2  10   5     1964.77     2050.52     49.12 o
   3  10   5      151.09      158.47     18.52 o
   4  10   5     1574.56     1492.46     46.97 o
   5  10   5      596.11      600.51     30.02 o
   6  10   5     3893.74     3643.66     83.78 o
   7  10   5     1004.68     1003.90     48.48 o
   8  10   5     1588.84     1543.40     65.61 o
   9  10   5     1404.20     1542.14    107.36 o
  10  10   5     1933.77     2096.38     80.52 o
  11  10   5      173.79      116.93     50.26 o
  12  10   5     1558.05     1500.09     84.92 o
  13  10   5      538.01      544.61     57.02 o
  14  10   5       53.50       40.82     36.58 o
  15  10   5      324.94      329.56     54.45 o
  16  10   5      172.93      145.15     52.75 o
  17  10   5      172.30      259.73     73.93 o
  18  10   5      211.68      204.94     76.02 o
   0  11   5     2389.65     2391.46     97.30 o
   1  11   5      525.88      529.13     29.08 o
   2  11   5     1631.98     1722.27     55.42 o
   3  11   5     2152.67     2159.79     52.61 o
   4  11   5     1821.42     1728.46     58.18 o
   5  11   5     2362.20     2410.07     58.05 o
   6  11   5      298.43      301.80     33.38 o
   7  11   5     3800.42     4044.68    125.05 o
   8  11   5      736.81      779.39     66.37 o
   9  11   5     1024.09     1001.10     56.42 o
  10  11   5      513.62      448.01     48.54 o
  11  11   5     1518.27     1414.33     92.87 o
  12  11   5      340.08      318.28     44.07 o
  13  11   5      182.84      232.94     69.42 o
  14  11   5      435.36      397.69     53.64 o
  15  11   5       16.48       -4.76     39.85 o
  16  11   5      414.59      387.11     60.85 o
  17  11   5      212.32      180.78     74.54 o
   1  12   5     8087.86     8175.11    122.47 o
   2  12   5      158.52      180.59     22.51 o
   3  12   5     4031.05     3949.01     72.50 o
   4  12   5      139.60       93.99     25.16 o
   5  12   5     1118.79     1109.13     43.77 o
   6  12   5      269.33      226.19     31.79 o
   7  12   5      630.03      606.99     42.92 o
   8  12   5      312.73      309.53     39.32 o
   9  12   5      282.46      227.64     41.38 o
  10  12   5       98.60       84.27     35.35 o
  11  12   5     1028.28     1080.35    107.07 o
  12  12   5       84.38       21.42     42.12 o
  13  12   5     1942.20     1953.40     90.51 o
  14  12   5       20.23       48.70     36.70 o
  15  12   5     1643.56     1573.02    104.18 o
  16  12   5       23.69       62.25     44.29 o
  17  12   5     1067.08     1152.12    125.85 o
   0  13   5     4339.70     4269.90    137.53 o
   1  13   5      245.73      303.75     28.85 o
   2  13   5     2453.00     2331.03     65.48 o
   3  13   5      499.27      467.71     33.25 o
   4  13   5     1288.19     1401.97     57.13 o
   5  13   5     1158.60     1153.42     46.36 o
   6  13   5      160.28      146.96     33.23 o
   7  13   5     2310.05     2456.03     98.17 o
   8  13   5       75.55       27.66     36.48 o
   9  13   5     1927.85     1940.84     93.27 o
  10  13   5      433.27      432.08     51.81 o
  11  13   5      330.43      351.88     61.77 o
  12  13   5      612.53      694.21    100.39 o
  13  13   5       19.84       34.55     34.11 o
  14  13   5     1292.90     1321.62     80.24 o
  15  13   5       80.30       70.03     42.39 o
  16  13   5      874.41      953.26    118.27 o
   1  14   5      731.83      767.90     43.91 o
   2  14   5      164.49      149.67     26.63 o
   3  14   5      176.15      141.96     28.35 o
   4  14   5     1627.79     1733.51     71.90 o
   5  14   5     1129.07     1190.85     69.77 o
   6  14   5     2256.22     2095.74     93.87 o
   7  14   5      195.23      191.57     41.62 o
   8  14   5     2076.28     2248.09     97.57 o
   9  14   5        6.78       -1.39     35.07 o
  10  14   5     1192.39     1073.07     74.73 o
  11  14   5      105.65      108.54     49.24 o
  12  14   5      457.42      442.85     68.38 o
  13  14   5       11.00       54.77     38.28 o
  14  14   5      141.97      124.56     47.51 o
  15  14   5       42.69       46.04     44.20 o
  16  14   5      249.34      267.61     75.87 o
   0  15   5     2627.45     2542.16    102.68 o
   1  15   5      266.25      249.98     35.94 o
   2  15   5     2157.35     2168.25     85.04 o
   3  15   5      406.63      395.17     41.34 o
   4  15   5     1740.39     1837.15     88.58 o
   5  15   5      312.09      291.56     46.46 o
   6  15   5      273.68      241.50     45.37 o
   7  15   5      738.83      704.04     61.39 o
   8  15   5       55.75       32.37     38.11 o
   9  15   5      449.72      437.04     55.11 o
  10  15   5      269.55      224.41     54.25 o
  11  15   5      356.93      404.07     65.70 o
  12  15   5      400.71      346.70     66.77 o
  13  15   5      253.57      212.00     60.26 o
  14  15   5     1194.28     1250.08     81.24 o
  15  15   5       77.09      103.57     68.80 o
   1  16   5     2954.36     2804.90    102.34 o
   2  16   5      138.87      121.29     36.74 o
   3  16   5      595.14      559.59     55.58 o
   4  16   5      154.66      104.08     38.92 o
   5  16   5      356.76      356.86     50.82 o
   6  16   5      109.03        8.06     36.96 o
   7  16   5      144.67      138.47     42.81 o
   8  16   5       84.21       41.95     41.25 o
   9  16   5      197.29      177.04     47.35 o
  10  16   5       65.86       54.28     55.02 o
  11  16   5      306.20      189.99     59.45 o
  12  16   5       85.30       46.86     55.73 o
  13  16   5     1493.56     1617.36    117.00 o
  14  16   5       12.47       -9.00     43.94 o
   0  17   5      302.74      332.20     68.68 o
   1  17   5      296.45      299.89     51.85 o
   2  17   5      370.69      314.66     53.44 o
   3  17   5     1018.91     1105.75    130.27 o
   4  17   5       22.24       38.68     40.54 o
   5  17   5     1769.04     1980.46    172.64 o
   6  17   5       86.22       74.48     45.07 o
   7  17   5     2111.88     2003.56    111.68 o
   8  17   5      396.32      382.68     56.34 o
   9  17   5     1616.39     1722.50     97.90 o
  10  17   5      386.56      314.70     69.07 o
  11  17   5      606.52      500.15     81.18 o
  12  17   5      117.50      -14.97     55.78 o
  13  17   5      202.70      258.15     83.34 o
  14  17   5        1.94        6.84     71.16 o
   1  18   5     1260.06     1238.64     88.89 o
   2  18   5      452.05      478.53     70.75 o
   3  18   5      569.53      563.78     66.25 o
   4  18   5     1325.77     1418.07     95.51 o
   5  18   5       47.10       74.82     47.13 o
   6  18   5     1775.41     1816.05    108.37 o
   7  18   5       24.78        7.16     45.94 o
   8  18   5     1003.19     1078.29    105.20 o
   9  18   5      164.18      131.32     89.95 o
  10  18   5      840.08      884.83    106.45 o
  11  18   5      456.35      469.00    115.99 o
  12  18   5      556.32      547.37    108.91 o
  13  18   5      539.26      839.73    281.91 o
   0  19   5     1415.08     1184.30    141.32 o
   1  19   5       64.98       59.92     54.91 o
   2  19   5     1612.68     1639.48    115.12 o
   3  19   5      616.86      745.89     75.79 o
   4  19   5      899.21      799.35     78.73 o
   5  19   5       38.87       33.99     48.12 o
   6  19   5      134.17      187.83     56.03 o
   7  19   5       94.01      105.97     52.22 o
   8  19   5      207.22      197.21     58.71 o
   9  19   5       46.36       14.79     60.77 o
  10  19   5      166.74      170.19     75.80 o
  11  19   5      174.95      103.11     73.91 o
  12  19   5      725.61      781.87    127.51 o
   1  20   5      387.13      397.78    106.48 o
   2  20   5      433.26      431.07     77.33 o
   3  20   5      318.44      317.75     71.48 o
   4  20   5      545.17      577.50     84.15 o
   5  20   5       53.34       28.91     49.88 o
   6  20   5      762.17      820.86     85.50 o
   7  20   5      199.69      168.69     62.98 o
   8  20   5     1369.81     1438.84    106.11 o
   9  20   5       82.98       77.13     67.29 o
  10  20   5      984.19     1198.94    142.34 o
  11  20   5      238.00      323.10     92.86 o
   0  21   5      271.97      159.38    156.92 o
   1  21   5      222.64      179.01     68.00 o
   2  21   5       92.65      117.51     64.00 o
   3  21   5      226.41      117.24     63.84 o
   4  21   5       51.51       -5.15     61.02 o
   5  21   5      836.08      701.02     93.18 o
   6  21   5       24.18       61.58     63.19 o
   7  21   5     1031.60      997.98    126.97 o
   8  21   5       11.65       48.55     65.97 o
   9  21   5     1297.76     1450.10    227.47 o
   1  22   5     1357.38     1274.83    117.08 o
   2  22   5        2.15      -43.31     62.56 o
   3  22   5      484.70      417.07     84.99 o
   4  22   5       42.03       95.76     71.09 o
   5  22   5      178.49      201.51     75.19 o
   6  22   5       41.29       77.18     72.70 o
   7  22   5       21.20       -0.05     68.73 o
   0  23   5      593.94      374.67    126.29 o
   1  23   5      110.77      108.23     76.09 o
   2  23   5      563.19      595.78     96.37 o
   3  23   5      315.70      345.42     85.85 o
   4  23   5      125.50      177.48     76.42 o
   5  23   5      365.97      298.18    100.79 o
   0   0   6     5998.64     7290.95    219.32 o
   2   0   6    10855.56    10186.26    165.32 o
   4   0   6     8884.14     8895.08    138.80 o
   6   0   6     1042.15     1084.08     41.36 o
   8   0   6     2611.67     2873.92     71.91 o
  10   0   6     1022.59     1236.52     89.38 o
  12   0   6     2830.24     2820.24     98.01 o
  14   0   6     3854.76     3615.65    206.32 o
  16   0   6     1456.48     1352.21    122.20 o
  18   0   6      868.31      654.01    116.76 o
   1   1   6     1654.14     1531.80     34.44 o
   2   1   6     3213.87     3259.76     48.34 o
   3   1   6     2866.95     2830.66     46.27 o
   4   1   6     6502.05     6352.19     76.30 o
   5   1   6     2045.30     2029.62     38.84 o
   6   1   6     5797.10     5921.78     76.47 o
   7   1   6      776.32      923.46     33.69 o
   8   1   6     5580.89     5311.59     80.23 o
   9   1   6      895.65      901.73     35.99 o
  10   1   6     3660.22     3674.43     66.81 o
  11   1   6     1034.75      986.04     64.29 o
  12   1   6     2145.22     2165.94     80.68 o
  13   1   6     2865.60     2807.85    103.62 o
  14   1   6      127.84      126.01     39.09 o
  15   1   6      780.92      673.31     62.23 o
  16   1   6       55.64       56.56     39.24 o
  17   1   6      342.57      401.91     57.01 o
  18   1   6      213.83      162.09     49.80 o
  19   1   6      147.32      117.63     51.86 o
   0   2   6     1411.96     1510.93     39.37 o
   1   2   6       18.98       23.21     11.10 o
   2   2   6     3061.29     2886.58     45.27 o
   3   2   6     6491.87     6844.16     88.13 o
   4   2   6     1686.57     1715.32     32.69 o
   5   2   6    17086.40    16563.50    162.54 o
   6   2   6      793.12      786.67     23.94 o
   7   2   6     5561.98     5198.18     79.06 o
   8   2   6      481.94      532.89     24.76 o
   9   2   6     3044.66     3065.52     54.71 o
  10   2   6      120.53      115.27     17.45 o
  11   2   6      864.37      905.18     40.50 o
  12   2   6      611.39      722.58     66.81 o
  13   2   6     1877.03     1994.26    102.89 o
  14   2   6       91.71       86.11     35.60 o
  15   2   6      420.65      364.34     60.45 o
  16   2   6      328.18      316.36     50.43 o
  17   2   6      185.92      140.57     49.16 o
  18   2   6       69.19       66.80     46.77 o
  19   2   6      813.39      805.36     78.70 o
   1   3   6    10027.68     9486.34    103.05 o
   2   3   6       16.53        4.57      9.65 o
   3   3   6    14117.23    13920.24    144.32 o
   4   3   6      566.66      586.32     23.66 o
   5   3   6      593.00      627.88     22.62 o
   6   3   6      618.13      602.75     27.22 o
   7   3   6      545.86      474.55     24.33 o
   8   3   6      190.46      197.59     18.14 o
   9   3   6      967.02      942.61     30.89 o
  10   3   6      338.78      327.59     26.50 o
  11   3   6     1091.57     1156.17     46.63 o
  12   3   6      489.15      525.46     49.57 o
  13   3   6     2595.70     2657.11    106.55 o
  14   3   6      119.39      124.63     39.54 o
  15   3   6     3519.99     3675.70    174.51 o
  16   3   6       49.81       37.77     38.09 o
  17   3   6      717.43      600.41     65.11 o
  18   3   6      156.24      151.02     50.06 o
  19   3   6      587.83      551.36     81.38 o
   0   4   6    15733.60    16108.04    233.60 o
   1   4   6       73.13       51.26     10.72 o
   2   4   6     8850.12     8055.32     96.67 o
   3   4   6      804.52      910.69     29.25 o
   4   4   6     4482.44     4295.06     68.59 o
   5   4   6     5191.98     5467.47     82.12 o
   6   4   6     2254.68     2296.37     46.00 o
   7   4   6     4269.14     4253.84     62.56 o
   8   4   6       57.95       61.42     15.15 o
   9   4   6     1539.32     1554.18     46.64 o
  10   4   6     2122.25     2020.39     54.85 o
  11   4   6      487.62      481.41     33.36 o
  12   4   6     4892.44     4956.89    136.50 o
  13   4   6      913.57      859.14     66.19 o
  14   4   6     1458.80     1350.35     82.35 o
  15   4   6       76.13       73.05     40.13 o
  16   4   6      720.62      748.46     69.42 o
  17   4   6       28.27        2.23     41.70 o
  18   4   6      962.37      927.01     77.40 o
  19   4   6      553.71      686.56     73.62 o
   1   5   6     3938.12     3968.20     53.62 o
   2   5   6      373.06      474.85     19.65 o
   3   5   6       48.24       41.13     14.04 o
   4   5   6     1615.70     1465.51     44.85 o
   5   5   6       13.52       25.14     14.24 o
   6   5   6     4319.27     3924.82     66.33 o
   7   5   6      809.65      910.83     37.26 o
   8   5   6     6203.64     6187.06     94.29 o
   9   5   6      372.37      312.22     25.23 o
  10   5   6     3644.06     3433.03     70.33 o
  11   5   6     2007.93     2015.47     62.00 o
  12   5   6      185.29      192.28     39.18 o
  13   5   6      693.23      611.96     57.80 o
  14   5   6       83.87        4.09     33.67 o
  15   5   6      271.01      180.88     45.43 o
  16   5   6      376.33      314.37     52.45 o
  17   5   6       84.08       25.19     45.17 o
  18   5   6      568.07      623.27     72.96 o
  19   5   6       47.80      -14.58     47.99 o
   0   6   6     2063.25     2293.76     57.59 o
   1   6   6      996.69     1028.56     30.69 o
   2   6   6      856.50      877.55     32.11 o
   3   6   6     1426.87     1320.78     40.34 o
   4   6   6     1372.85     1344.82     37.34 o
   5   6   6     3699.04     3603.90     79.42 o
   6   6   6      802.76      857.01     34.62 o
   7   6   6     5557.96     5788.84    123.78 o
   8   6   6      279.98      297.52     29.32 o
   9   6   6     1518.82     1493.75     51.71 o
  10   6   6      784.13      706.82     37.99 o
  11   6   6      321.31      232.11     38.58 o
  12   6   6      519.38      471.41     49.99 o
  13   6   6       38.62       16.81     36.90 o
  14   6   6      336.07      356.95     66.40 o
  15   6   6       12.50       16.21     37.80 o
  16   6   6      295.53      273.29     51.82 o
  17   6   6      175.12      171.40     50.71 o
  18   6   6      340.39      425.55     70.27 o
  19   6   6      586.36      600.08     75.12 o
   1   7   6     1137.26      957.33     32.22 o
   2   7   6      973.54     1099.54     31.28 o
   3   7   6     5839.05     5596.15    107.19 o
   4   7   6     1036.44     1048.50     35.75 o
   5   7   6     6221.56     6122.24    115.53 o
   6   7   6       57.26       59.59     18.79 o
   7   7   6     1129.44     1014.18     53.94 o
   8   7   6        3.66      -16.10     22.64 o
   9   7   6      159.88      121.69     30.62 o
  10   7   6       43.68       11.22     19.61 o
  11   7   6     1108.63     1123.42     54.59 o
  12   7   6        7.14       26.35     29.58 o
  13   7   6     2561.52     2783.18    108.80 o
  14   7   6       54.58       72.96     37.07 o
  15   7   6     1288.23     1336.73     92.37 o
  16   7   6       21.22       62.50     42.00 o
  17   7   6     1047.05     1040.25     82.28 o
  18   7   6       45.51       24.45     48.20 o
   0   8   6     1096.36     1061.21     48.37 o
   1   8   6      574.78      631.15     30.91 o
   2   8   6     1698.08     1627.28     38.62 o
   3   8   6     2979.53     3006.72     57.12 o
   4   8   6     4299.20     4392.30     87.89 o
   5   8   6     4470.52     4482.22     84.51 o
   6   8   6       98.55      141.65     25.10 o
   7   8   6     5310.03     5397.33    121.71 o
   8   8   6      126.44       96.71     27.83 o
   9   8   6     2365.60     2537.77     84.72 o
  10   8   6       64.74       26.24     26.17 o
  11   8   6     2693.41     2470.72    108.83 o
  12   8   6       82.36       61.18     34.72 o
  13   8   6     1016.03      891.52    105.26 o
  14   8   6      799.47      779.65     66.38 o
  15   8   6      129.28       81.07     41.28 o
  16   8   6      471.94      485.67     61.06 o
  17   8   6       13.51       15.61     54.41 o
  18   8   6      238.81      204.16     55.75 o
   1   9   6     1765.60     1822.41     52.18 o
   2   9   6     2044.41     1912.08     50.03 o
   3   9   6      657.95      654.16     30.34 o
   4   9   6     1241.72     1200.25     45.49 o
   5   9   6      289.78      265.42     24.57 o
   6   9   6     6336.59     6253.53    160.14 o
   7   9   6      310.48      362.91     38.82 o
   8   9   6      761.85      752.71     51.18 o
   9   9   6     1778.44     1862.40     95.19 o
  10   9   6     2431.79     2316.82     85.80 o
  11   9   6      448.25      332.07     55.69 o
  12   9   6     2535.76     2408.39    144.84 o
  13   9   6      204.67      228.72     53.47 o
  14   9   6      100.81       67.59     40.59 o
  15   9   6      254.17      269.38     52.38 o
  16   9   6       27.05       29.86     53.34 o
  17   9   6      253.79      154.15     56.27 o
  18   9   6      296.13      406.82     69.95 o
   0  10   6     2878.57     2989.87     85.32 o
   1  10   6       68.00       46.15     17.44 o
   2  10   6     1491.81     1410.65     45.67 o
   3  10   6      955.68      908.46     30.52 o
   4  10   6     5090.36     4864.82    103.53 o
   5  10   6      660.58      686.20     39.94 o
   6  10   6       16.89      -13.81     21.69 o
   7  10   6     1387.19     1350.37     57.93 o
   8  10   6     2610.57     2539.84     84.14 o
   9  10   6     1428.24     1400.85     70.06 o
  10  10   6     1553.99     1588.64    102.62 o
  11  10   6      442.49      422.65    100.99 o
  12  10   6     1499.14     1590.31     91.34 o
  13  10   6      229.63      166.33     43.24 o
  14  10   6     1168.90     1058.48     79.19 o
  15  10   6       67.29       70.59     44.36 o
  16  10   6     1343.60     1464.19     99.20 o
  17  10   6       96.97      113.55     53.40 o
   1  11   6     6393.19     6421.74    105.82 o
   2  11   6      800.80      813.83     37.13 o
   3  11   6     1781.81     1868.45     52.41 o
   4  11   6      596.62      490.62     41.09 o
   5  11   6      159.36      150.42     22.21 o
   6  11   6      259.28      252.12     32.85 o
   7  11   6      799.62      815.96     47.66 o
   8  11   6     1984.14     2051.29     81.50 o
   9  11   6       55.32       67.98     33.84 o
  10  11   6     1317.83     1339.38     76.74 o
  11  11   6      651.96      817.76     87.85 o
  12  11   6        6.63       63.98     35.43 o
  13  11   6     1674.75     1762.00    145.14 o
  14  11   6      160.65      137.00     44.73 o
  15  11   6     1511.22     1481.86     98.35 o
  16  11   6      107.23       43.01     49.12 o
  17  11   6      412.57      317.36     62.63 o
   0  12   6      229.38      128.34     43.28 o
   1  12   6       67.01       83.01     23.14 o
   2  12   6       16.90       -1.36     18.03 o
   3  12   6     2870.65     2961.41     64.93 o
   4  12   6     1859.06     1885.85     65.00 o
   5  12   6     1790.77     1893.39     57.77 o
   6  12   6     1562.78     1550.63     65.93 o
   7  12   6     3309.16     3451.77     99.46 o
   8  12   6       30.17       66.79     35.25 o
   9  12   6     2635.86     2804.91    106.00 o
  10  12   6       15.55       56.46     36.28 o
  11  12   6      808.27      773.30     75.58 o
  12  12   6      110.15       92.40     37.86 o
  13  12   6       55.05       11.54     39.33 o
  14  12   6      257.57      338.24     51.70 o
  15  12   6      286.38      297.20     50.89 o
  16  12   6      143.60      165.29     49.98 o
   1  13   6     6699.05     6830.15    123.77 o
   2  13   6      383.98      395.80     33.45 o
   3  13   6     3311.24     3316.38     70.18 o
   4  13   6     2228.04     2187.19     72.96 o
   5  13   6     2481.44     2437.61     67.17 o
   6  13   6      135.44      106.09     36.25 o
   7  13   6      114.50       40.92     33.96 o
   8  13   6     1486.26     1546.47     92.05 o
   9  13   6      298.29      253.82     46.66 o
  10  13   6     1493.05     1604.79     96.42 o
  11  13   6      531.05      419.67     70.99 o
  12  13   6      222.76      209.04     67.65 o
  13  13   6      714.92      680.89     64.74 o
  14  13   6       73.37       44.78     41.61 o
  15  13   6      928.20     1012.91     85.80 o
  16  13   6      223.42      264.81     60.98 o
   0  14   6     5539.92     5776.16    225.93 o
   1  14   6      342.71      365.84     34.46 o
   2  14   6     4109.08     4198.62     91.67 o
   3  14   6       68.61        8.03     27.11 o
   4  14   6     1965.83     1854.70     79.74 o
   5  14   6      603.76      692.39     59.27 o
   6  14   6      211.28      131.42     39.91 o
   7  14   6      628.77      607.00     58.37 o
   8  14   6      269.38      337.25     50.05 o
   9  14   6      171.97      110.15     42.13 o
  10  14   6     1004.70     1023.82     82.54 o
  11  14   6        8.51       70.83     52.55 o
  12  14   6     1221.32     1412.40    104.78 o
  13  14   6       20.97        3.31     49.66 o
  14  14   6     1075.74     1225.07     84.24 o
  15  14   6        6.37       -8.96     43.19 o
   1  15   6      855.90      817.98     55.72 o
   2  15   6      372.13      287.10     41.49 o
   3  15   6      264.70      252.87     44.41 o
   4  15   6     1053.87     1076.18     71.90 o
   5  15   6      176.51      111.76     56.71 o
   6  15   6     2030.81     1999.50    103.13 o
   7  15   6      234.43      280.14     48.47 o
   8  15   6      562.43      461.18     55.69 o
   9  15   6       71.28       50.22     41.15 o
  10  15   6     1045.49     1047.16     85.56 o
  11  15   6      691.88      700.73     81.80 o
  12  15   6      285.42      263.49     63.76 o
  13  15   6      351.62      286.66     68.82 o
  14  15   6       23.38       20.20     45.55 o
  15  15   6       75.33       72.30     50.12 o
   0  16   6     1109.02     1005.31    198.55 o
   1  16   6      375.86      377.35     48.96 o
   2  16   6      556.90      580.71     97.88 o
   3  16   6     1974.43     2209.83    177.52 o
   4  16   6      273.91       82.38     42.99 o
   5  16   6     1431.40     1415.89     84.34 o
   6  16   6      219.05      205.24     46.20 o
   7  16   6     1303.52     1452.67     87.85 o
   8  16   6      122.16      134.33     46.18 o
   9  16   6     2165.88     2199.48    109.62 o
  10  16   6      271.84      249.75     58.20 o
  11  16   6     1072.74     1064.22     98.58 o
  12  16   6      111.50      126.18     60.85 o
  13  16   6       69.99      103.53     63.89 o
  14  16   6      460.91      331.88     74.90 o
   1  17   6     2809.20     2857.73    128.47 o
   2  17   6       27.03       26.93     41.41 o
   3  17   6      688.85      826.67     75.05 o
   4  17   6      117.19       88.26     43.55 o
   5  17   6      178.36      243.30     54.78 o
   6  17   6      311.92      257.24     57.52 o
   7  17   6       82.60       61.23     48.51 o
   8  17   6      583.51      419.77     76.09 o
   9  17   6      330.15      316.16     93.85 o
  10  17   6      486.94      441.17     80.40 o
  11  17   6      447.06      515.01    117.50 o
  12  17   6      187.81      150.42     73.02 o
  13  17   6     1296.50     1283.15    126.90 o
   0  18   6      647.60      507.92    105.62 o
   1  18   6       17.40       32.18     52.07 o
   2  18   6     1181.92     1114.86     88.14 o
   3  18   6      236.23       99.05     50.57 o
   4  18   6      657.44      726.68     73.25 o
   5  18   6      411.80      293.81     59.64 o
   6  18   6      134.62       32.60     47.52 o
   7  18   6      907.26     1044.08    129.68 o
   8  18   6      135.77      151.74     56.32 o
   9  18   6      769.72      884.92    121.44 o
  10  18   6       38.56       10.37     73.14 o
  11  18   6      234.85      252.40     81.36 o
  12  18   6      237.31      293.76     85.54 o
   1  19   6       71.25       10.33     52.17 o
   2  19   6       74.73       82.60     57.00 o
   3  19   6      111.72        3.90     48.29 o
   4  19   6     1168.88     1335.14    129.71 o
   5  19   6      154.04       66.85     53.45 o
   6  19   6     1271.78     1297.87     98.83 o
   7  19   6        4.19       -6.05     49.59 o
   8  19   6     1401.24     1670.51    111.05 o
   9  19   6       60.09       59.26     61.58 o
  10  19   6      566.54      487.85     98.86 o
  11  19   6      263.43      146.86     80.12 o
   0  20   6      314.91      351.97    102.76 o
   1  20   6       11.28       29.99     55.39 o
   2  20   6      821.94      850.22     93.68 o
   3  20   6      191.41      106.51     64.62 o
   4  20   6      310.34      308.41     72.69 o
   5  20   6      978.71     1014.14     93.79 o
   6  20   6       71.94       64.77     55.03 o
   7  20   6      313.42      285.26     68.92 o
   8  20   6       53.64       19.48     64.24 o
   9  20   6       81.79      182.16     75.05 o
  10  20   6      334.49      342.66     96.08 o
   1  21   6     1120.22     1199.08    112.19 o
   2  21   6       30.63       52.43     65.04 o
   3  21   6      803.67      844.01    100.56 o
   4  21   6       14.40       30.64     66.17 o
   5  21   6       84.85      -41.39     63.41 o
   6  21   6      151.46      119.89     73.32 o
   7  21   6       12.85       -7.44     67.20 o
   8  21   6      108.20       96.15     73.53 o
   9  21   6       18.41      -17.12     70.00 o
   0  22   6      246.80      243.03    161.67 o
   1  22   6       64.71       21.32     67.03 o
   2  22   6      276.91      323.00     82.55 o
   3  22   6       87.59       11.28     67.99 o
   4  22   6        4.13      -84.80     63.31 o
   5  22   6      729.59      790.21    103.38 o
   6  22   6        4.89      -37.44     67.59 o
   7  22   6      882.67      634.17    115.89 o
   1  23   6      531.52      410.10     94.26 o
   2  23   6      170.16      170.46     83.75 o
   3  23   6      154.97      113.07     80.91 o
   4  23   6      365.56      279.37    100.99 o
   2   0   7    17171.83    16939.03    265.49 o
   4   0   7     7139.98     7289.31    122.11 o
   6   0   7    13880.22    13624.16    206.67 o
   8   0   7     3046.74     3190.76     72.97 o
  10   0   7     6236.48     5730.81    202.18 o
  12   0   7     4162.07     3859.83    159.90 o
  14   0   7     1107.84     1052.70    101.71 o
  16   0   7      297.03      475.66     91.87 o
  18   0   7      630.78      818.68    106.87 o
   0   1   7      689.53      578.06     37.56 o
   1   1   7      487.93      555.68     24.37 o
   2   1   7     9505.72     9858.48    115.80 o
   3   1   7     1388.58     1242.29     38.20 o
   4   1   7     3374.26     3330.89     53.74 o
   5   1   7     4847.25     4758.86     82.37 o
   6   1   7      294.00      310.66     23.16 o
   7   1   7     2095.52     2101.53     40.75 o
   8   1   7      549.04      540.99     24.86 o
   9   1   7      900.66      846.03     36.47 o
  10   1   7      154.54      145.03     23.55 o
  11   1   7      216.65      277.29     32.79 o
  12   1   7     1710.19     1667.16     84.78 o
  13   1   7      831.59      814.34     71.51 o
  14   1   7      735.52      730.10     61.53 o
  15   1   7      205.55      208.86     46.95 o
  16   1   7     1873.51     1903.79    100.30 o
  17   1   7      144.55       86.60     47.82 o
  18   1   7      308.77      272.34     58.64 o
  19   1   7      108.32       60.98     53.40 o
   1   2   7     1100.23      922.45     33.51 o
   2   2   7     2294.27     2519.41     48.04 o
   3   2   7     6335.90     5904.07     88.68 o
   4   2   7     2426.04     2555.70     51.74 o
   5   2   7     2489.79     2446.48     41.31 o
   6   2   7     3803.26     4003.60     58.85 o
   7   2   7      414.95      437.70     21.29 o
   8   2   7     1859.16     1972.49     48.22 o
   9   2   7      997.64      990.10     34.99 o
  10   2   7     1308.11     1141.65     43.79 o
  11   2   7     1520.98     1556.02     49.23 o
  12   2   7      262.50      203.21     41.68 o
  13   2   7     2405.08     2403.74    134.48 o
  14   2   7      493.75      564.67     57.92 o
  15   2   7     2329.76     2561.67    111.75 o
  16   2   7       41.56       65.44     41.79 o
  17   2   7      648.32      684.94     70.44 o
  18   2   7      150.76       94.07     50.34 o
  19   2   7      498.84      485.69     79.69 o
   0   3   7        0.20       -4.03     13.72 o
   1   3   7     1139.00     1198.28     33.19 o
   2   3   7       12.20       -1.32     15.09 o
   3   3   7     1987.16     1689.49     48.71 o
   4   3   7     1094.57     1095.06     34.65 o
   5   3   7     5228.38     5062.88     66.62 o
   6   3   7     1001.46     1041.72     34.35 o
   7   3   7     4945.46     4934.99     82.95 o
   8   3   7       81.35       71.01     14.65 o
   9   3   7     1513.54     1585.88     43.55 o
  10   3   7     2170.16     2330.47     59.01 o
  11   3   7     1074.86     1153.51     62.52 o
  12   3   7      467.95      461.92     51.63 o
  13   3   7      662.93      579.33     58.83 o
  14   3   7      248.81      324.14     68.01 o
  15   3   7        5.85      -10.80     34.72 o
  16   3   7       48.36       -3.28     39.32 o
  17   3   7      184.35      167.72     49.39 o
  18   3   7      307.19      278.72     58.39 o
  19   3   7     1372.40     1503.33    116.35 o
   1   4   7     8381.56     8635.85    106.26 o
   2   4   7     2569.10     2496.89     49.05 o
   3   4   7     1733.84     1791.29     43.01 o
   4   4   7     1245.50     1054.41     35.98 o
   5   4   7      368.42      322.78     20.43 o
   6   4   7     1824.26     1630.79     47.24 o
   7   4   7      528.04      539.23     26.00 o
   8   4   7     4319.10     4285.02     80.42 o
   9   4   7      461.54      515.56     31.43 o
[truncated: 146,710 more chars]
